# Supplementary material for: Global wood fuel production estimates and implications
Source: Nat Commun. 2025 Jul 15;16:6227. doi: 10.1038/s41467-025-59733-y (PMC12264136; doi:10.1038/s41467-025-59733-y)
Supplement: Supplementary file 3 — Supplementary Data 1-4 [file 41467_2025_59733_MOESM3_ESM.xlsx]

## Sheet: Descriptions
	Supplementary Data from Steel et al. 2025. Global wood fuel production estimates and implications. Nature Communications.
	Item	Dataset	Description
	1	Estimates by country	Country-level modelled estimates of total removals from forests and trees outside forests for wood fuel (Wood fuel) and estimates of charcoal production (Charcoal).
	2	Estimates by continent	Continent-level modelled estimates of total removals from forests and trees outside forests for wood fuel (Wood fuel) and estimates of charcoal production (Charcoal). Estimates are aggregated to include all countries and territories for which data are reported in FAOSTAT under each continent code and for the world for modelled countries and, to provide complete continental estimates, also includi…
	3	Found data for modelling	Found data from the external data search, transformed and scaled for use in modelling.
	4	Unmodelled countries	FAOSTAT data (where available) for countries for which we did not produce modelled estimates. Data downloaded 1 November 2024.

## Sheet: 1 - Estimates by country
Country	ISO3 Code	FAO Code	Year	Fuel Type	Unit	Production	Production per capita	Production per rural
Afghanistan	AFG	2	1999	Wood fuel	Cubic metres (m3)	1.21651e+07	0.603033	0.772948
Afghanistan	AFG	2	2000	Wood fuel	Cubic metres (m3)	1.23863e+07	0.596236	0.765254
Afghanistan	AFG	2	2001	Wood fuel	Cubic metres (m3)	1.27513e+07	0.590295	0.758444
Afghanistan	AFG	2	2002	Wood fuel	Cubic metres (m3)	1.32167e+07	0.584174	0.751284
Afghanistan	AFG	2	2003	Wood fuel	Cubic metres (m3)	1.31656e+07	0.556209	0.71637
Afghanistan	AFG	2	2004	Wood fuel	Cubic metres (m3)	1.31732e+07	0.533081	0.687983
Afghanistan	AFG	2	2005	Wood fuel	Cubic metres (m3)	1.31889e+07	0.513916	0.66483
Afghanistan	AFG	2	2006	Wood fuel	Cubic metres (m3)	1.2902e+07	0.487882	0.632782
Afghanistan	AFG	2	2007	Wood fuel	Cubic metres (m3)	1.26144e+07	0.465787	0.605803
Afghanistan	AFG	2	2008	Wood fuel	Cubic metres (m3)	1.22017e+07	0.440064	0.573924
Afghanistan	AFG	2	2009	Wood fuel	Cubic metres (m3)	1.16252e+07	0.409257	0.535181
Afghanistan	AFG	2	2010	Wood fuel	Cubic metres (m3)	1.12435e+07	0.385329	0.505254
Afghanistan	AFG	2	2011	Wood fuel	Cubic metres (m3)	1.10409e+07	0.366699	0.482164
Afghanistan	AFG	2	2012	Wood fuel	Cubic metres (m3)	1.08837e+07	0.349101	0.460317
Afghanistan	AFG	2	2013	Wood fuel	Cubic metres (m3)	1.08024e+07	0.334784	0.442681
Afghanistan	AFG	2	2014	Wood fuel	Cubic metres (m3)	1.06857e+07	0.320309	0.424737
Afghanistan	AFG	2	2015	Wood fuel	Cubic metres (m3)	1.06965e+07	0.3108	0.413306
Afghanistan	AFG	2	2016	Wood fuel	Cubic metres (m3)	1.07761e+07	0.304492	0.406108
Afghanistan	AFG	2	2017	Wood fuel	Cubic metres (m3)	1.09747e+07	0.302402	0.404551
Afghanistan	AFG	2	2018	Wood fuel	Cubic metres (m3)	1.10841e+07	0.29818	0.40021
Afghanistan	AFG	2	2019	Wood fuel	Cubic metres (m3)	1.10892e+07	0.291504	0.392621
Albania	ALB	3	1999	Wood fuel	Cubic metres (m3)	212043	0.0678994	0.115712
Albania	ALB	3	2000	Wood fuel	Cubic metres (m3)	222408	0.0710819	0.122199
Albania	ALB	3	2001	Wood fuel	Cubic metres (m3)	206579	0.0660011	0.115005
Albania	ALB	3	2002	Wood fuel	Cubic metres (m3)	263333	0.0842372	0.149427
Albania	ALB	3	2003	Wood fuel	Cubic metres (m3)	259264	0.0831566	0.150344
Albania	ALB	3	2004	Wood fuel	Cubic metres (m3)	281040	0.0905091	0.166903
Albania	ALB	3	2005	Wood fuel	Cubic metres (m3)	308783	0.100024	0.188248
Albania	ALB	3	2006	Wood fuel	Cubic metres (m3)	340907	0.111304	0.213904
Albania	ALB	3	2007	Wood fuel	Cubic metres (m3)	376467	0.124115	0.243712
Albania	ALB	3	2008	Wood fuel	Cubic metres (m3)	417146	0.138901	0.278743
Albania	ALB	3	2009	Wood fuel	Cubic metres (m3)	459393	0.154491	0.316892
Albania	ALB	3	2010	Wood fuel	Cubic metres (m3)	506217	0.171741	0.359993
Albania	ALB	3	2011	Wood fuel	Cubic metres (m3)	589674	0.201377	0.431045
Albania	ALB	3	2012	Wood fuel	Cubic metres (m3)	612726	0.210199	0.459102
Albania	ALB	3	2013	Wood fuel	Cubic metres (m3)	408736	0.140739	0.313769
Albania	ALB	3	2014	Wood fuel	Cubic metres (m3)	387911	0.13398	0.305061
Albania	ALB	3	2015	Wood fuel	Cubic metres (m3)	363781	0.125907	0.29271
Albania	ALB	3	2016	Wood fuel	Cubic metres (m3)	396138	0.137196	0.325286
Albania	ALB	3	2017	Wood fuel	Cubic metres (m3)	405732	0.140506	0.339682
Albania	ALB	3	2018	Wood fuel	Cubic metres (m3)	384738	0.133686	0.331999
Albania	ALB	3	2019	Wood fuel	Cubic metres (m3)	367754	0.128763	0.331731
Algeria	DZA	4	1999	Wood fuel	Cubic metres (m3)	150530	0.0049156	0.0119685
Algeria	DZA	4	2000	Wood fuel	Cubic metres (m3)	238309	0.00767666	0.0190655
Algeria	DZA	4	2001	Wood fuel	Cubic metres (m3)	154588	0.00491508	0.0124547
Algeria	DZA	4	2002	Wood fuel	Cubic metres (m3)	37742.8	0.00118493	0.0030644
Algeria	DZA	4	2003	Wood fuel	Cubic metres (m3)	53862.8	0.00166937	0.00440716
Algeria	DZA	4	2004	Wood fuel	Cubic metres (m3)	70311.3	0.00215057	0.00579707
Algeria	DZA	4	2005	Wood fuel	Cubic metres (m3)	265109	0.00799747	0.0220183
Algeria	DZA	4	2006	Wood fuel	Cubic metres (m3)	548323	0.0162998	0.0458499
Algeria	DZA	4	2007	Wood fuel	Cubic metres (m3)	421007	0.0123221	0.0354231
Algeria	DZA	4	2008	Wood fuel	Cubic metres (m3)	502570	0.0144702	0.0425174
Algeria	DZA	4	2009	Wood fuel	Cubic metres (m3)	551296	0.0156024	0.0468582
Algeria	DZA	4	2010	Wood fuel	Cubic metres (m3)	474038	0.0131762	0.0404382
Algeria	DZA	4	2011	Wood fuel	Cubic metres (m3)	161467	0.00440431	0.0138062
Algeria	DZA	4	2012	Wood fuel	Cubic metres (m3)	169831	0.00454269	0.0145393
Algeria	DZA	4	2013	Wood fuel	Cubic metres (m3)	199173	0.00522217	0.0170751
Algeria	DZA	4	2014	Wood fuel	Cubic metres (m3)	130073	0.00334187	0.011171
Algeria	DZA	4	2015	Wood fuel	Cubic metres (m3)	99202.1	0.00249703	0.00853708
Algeria	DZA	4	2016	Wood fuel	Cubic metres (m3)	39512.5	0.000974368	0.00340768
Algeria	DZA	4	2017	Wood fuel	Cubic metres (m3)	49728.3	0.00120143	0.00429803
Algeria	DZA	4	2018	Wood fuel	Cubic metres (m3)	72597	0.00171925	0.00628395
Algeria	DZA	4	2019	Wood fuel	Cubic metres (m3)	77975.2	0.00181111	0.00675411
Andorra	AND	6	1999	Wood fuel	Cubic metres (m3)	3552.79	0.0551809	0.752176
Andorra	AND	6	2000	Wood fuel	Cubic metres (m3)	3582.78	0.0548217	0.721345
Andorra	AND	6	2001	Wood fuel	Cubic metres (m3)	3661.58	0.0543874	0.684225
Andorra	AND	6	2002	Wood fuel	Cubic metres (m3)	3684.13	0.0525054	0.62824
Andorra	AND	6	2003	Wood fuel	Cubic metres (m3)	3752.72	0.0513029	0.583455
Andorra	AND	6	2004	Wood fuel	Cubic metres (m3)	3943.84	0.0517877	0.559969
Andorra	AND	6	2005	Wood fuel	Cubic metres (m3)	4154.67	0.0526665	0.54202
Andorra	AND	6	2006	Wood fuel	Cubic metres (m3)	4376.77	0.0539941	0.529393
Andorra	AND	6	2007	Wood fuel	Cubic metres (m3)	4636.05	0.0560686	0.525203
Andorra	AND	6	2008	Wood fuel	Cubic metres (m3)	4870.98	0.0581139	0.528926
Andorra	AND	6	2009	Wood fuel	Cubic metres (m3)	4978.54	0.0589407	0.530106
Andorra	AND	6	2010	Wood fuel	Cubic metres (m3)	4944.56	0.0585213	0.52365
Andorra	AND	6	2011	Wood fuel	Cubic metres (m3)	4827.93	0.0576458	0.511974
Andorra	AND	6	2012	Wood fuel	Cubic metres (m3)	4685.12	0.0569008	0.500532
Andorra	AND	6	2013	Wood fuel	Cubic metres (m3)	4568.64	0.0565333	0.492821
Andorra	AND	6	2014	Wood fuel	Cubic metres (m3)	4460.07	0.056263	0.486553
Andorra	AND	6	2015	Wood fuel	Cubic metres (m3)	4377.56	0.0561293	0.481645
Andorra	AND	6	2016	Wood fuel	Cubic metres (m3)	4353.33	0.0563485	0.479556
Andorra	AND	6	2017	Wood fuel	Cubic metres (m3)	3698.93	0.0480219	0.405267
Andorra	AND	6	2018	Wood fuel	Cubic metres (m3)	3419.73	0.0444087	0.371969
Andorra	AND	6	2019	Wood fuel	Cubic metres (m3)	3469.57	0.0449743	0.374296
Angola	AGO	7	1999	Wood fuel	Cubic metres (m3)	5.4397e+06	0.342837	0.66737
Angola	AGO	7	2000	Wood fuel	Cubic metres (m3)	4.88251e+06	0.297789	0.595004
Angola	AGO	7	2001	Wood fuel	Cubic metres (m3)	4.6837e+06	0.276392	0.566025
Angola	AGO	7	2002	Wood fuel	Cubic metres (m3)	4.63452e+06	0.264552	0.55466
Angola	AGO	7	2003	Wood fuel	Cubic metres (m3)	4.6179e+06	0.25482	0.547331
Angola	AGO	7	2004	Wood fuel	Cubic metres (m3)	4.65636e+06	0.248224	0.546679
Angola	AGO	7	2005	Wood fuel	Cubic metres (m3)	4.80102e+06	0.247057	0.557224
Angola	AGO	7	2006	Wood fuel	Cubic metres (m3)	4.9095e+06	0.243654	0.561034
Angola	AGO	7	2007	Wood fuel	Cubic metres (m3)	4.99718e+06	0.23902	0.560434
Angola	AGO	7	2008	Wood fuel	Cubic metres (m3)	5.12864e+06	0.236394	0.564746
Angola	AGO	7	2009	Wood fuel	Cubic metres (m3)	5.29186e+06	0.235058	0.572735
Angola	AGO	7	2010	Wood fuel	Cubic metres (m3)	5.48466e+06	0.234826	0.583655
Angola	AGO	7	2011	Wood fuel	Cubic metres (m3)	5.67116e+06	0.234137	0.593269
Angola	AGO	7	2012	Wood fuel	Cubic metres (m3)	5.87952e+06	0.234165	0.604597
Angola	AGO	7	2013	Wood fuel	Cubic metres (m3)	6.13021e+06	0.23564	0.620096
Angola	AGO	7	2014	Wood fuel	Cubic metres (m3)	6.38539e+06	0.237011	0.635899
Angola	AGO	7	2015	Wood fuel	Cubic metres (m3)	6.67244e+06	0.239287	0.654639
Angola	AGO	7	2016	Wood fuel	Cubic metres (m3)	7.00313e+06	0.242804	0.677285
Angola	AGO	7	2017	Wood fuel	Cubic metres (m3)	7.46849e+06	0.250484	0.71237
Angola	AGO	7	2018	Wood fuel	Cubic metres (m3)	8.36231e+06	0.271414	0.787019
Angola	AGO	7	2019	Wood fuel	Cubic metres (m3)	9.41367e+06	0.295793	0.874551
Antigua and Barbuda	ATG	8	1999	Wood fuel	Cubic metres (m3)	6039.33	0.0808779	0.109209
Antigua and Barbuda	ATG	8	2000	Wood fuel	Cubic metres (m3)	6179.41	0.0812853	0.108995
Antigua and Barbuda	ATG	8	2001	Wood fuel	Cubic metres (m3)	6361.24	0.0823821	0.10955
Antigua and Barbuda	ATG	8	2002	Wood fuel	Cubic metres (m3)	6471.63	0.0826752	0.108924
Antigua and Barbuda	ATG	8	2003	Wood fuel	Cubic metres (m3)	6672.41	0.0841208	0.109911
Antigua and Barbuda	ATG	8	2004	Wood fuel	Cubic metres (m3)	6866.68	0.08545	0.110854
Antigua and Barbuda	ATG	8	2005	Wood fuel	Cubic metres (m3)	6967.13	0.0855243	0.110281
Antigua and Barbuda	ATG	8	2006	Wood fuel	Cubic metres (m3)	7133.28	0.0862567	0.110666
Antigua and Barbuda	ATG	8	2007	Wood fuel	Cubic metres (m3)	7282.2	0.0866471	0.110697
Antigua and Barbuda	ATG	8	2008	Wood fuel	Cubic metres (m3)	7438.57	0.0871065	0.110801
Antigua and Barbuda	ATG	8	2009	Wood fuel	Cubic metres (m3)	7597.75	0.0875959	0.110912
Antigua and Barbuda	ATG	8	2010	Wood fuel	Cubic metres (m3)	7751.34	0.0880498	0.111007
Antigua and Barbuda	ATG	8	2011	Wood fuel	Cubic metres (m3)	7899.12	0.0884989	0.111183
Antigua and Barbuda	ATG	8	2012	Wood fuel	Cubic metres (m3)	8020.68	0.0887156	0.111164
Antigua and Barbuda	ATG	8	2013	Wood fuel	Cubic metres (m3)	8111.66	0.0886413	0.110972
Antigua and Barbuda	ATG	8	2014	Wood fuel	Cubic metres (m3)	8123.44	0.087758	0.109966
Antigua and Barbuda	ATG	8	2015	Wood fuel	Cubic metres (m3)	8159.86	0.0872042	0.109159
Antigua and Barbuda	ATG	8	2016	Wood fuel	Cubic metres (m3)	8204.27	0.0867954	0.10792
Antigua and Barbuda	ATG	8	2017	Wood fuel	Cubic metres (m3)	8252.15	0.0864774	0.106671
Antigua and Barbuda	ATG	8	2018	Wood fuel	Cubic metres (m3)	8362.45	0.0868482	0.108984
Antigua and Barbuda	ATG	8	2019	Wood fuel	Cubic metres (m3)	7903.05	0.0813789	0.107129
Argentina	ARG	9	1999	Wood fuel	Cubic metres (m3)	3.49275e+06	0.0957776	0.86264
Argentina	ARG	9	2000	Wood fuel	Cubic metres (m3)	3.30432e+06	0.0896193	0.821264
Argentina	ARG	9	2001	Wood fuel	Cubic metres (m3)	3.36193e+06	0.090191	0.840721
Argentina	ARG	9	2002	Wood fuel	Cubic metres (m3)	3.43051e+06	0.0910384	0.863022
Argentina	ARG	9	2003	Wood fuel	Cubic metres (m3)	3.81341e+06	0.100122	0.965165
Argentina	ARG	9	2004	Wood fuel	Cubic metres (m3)	4.62678e+06	0.120201	1.17823
Argentina	ARG	9	2005	Wood fuel	Cubic metres (m3)	4.4282e+06	0.113855	1.13477
Argentina	ARG	9	2006	Wood fuel	Cubic metres (m3)	4.32143e+06	0.109988	1.11465
Argentina	ARG	9	2007	Wood fuel	Cubic metres (m3)	4.34658e+06	0.109532	1.1287
Argentina	ARG	9	2008	Wood fuel	Cubic metres (m3)	4.38675e+06	0.109448	1.14702
Argentina	ARG	9	2009	Wood fuel	Cubic metres (m3)	4.42452e+06	0.109291	1.16513
Argentina	ARG	9	2010	Wood fuel	Cubic metres (m3)	4.41199e+06	0.107884	1.16943
Argentina	ARG	9	2011	Wood fuel	Cubic metres (m3)	4.38309e+06	0.106078	1.16779
Argentina	ARG	9	2012	Wood fuel	Cubic metres (m3)	4.18799e+06	0.100297	1.12031
Argentina	ARG	9	2013	Wood fuel	Cubic metres (m3)	4.30038e+06	0.101893	1.15517
Argentina	ARG	9	2014	Wood fuel	Cubic metres (m3)	4.2387e+06	0.0993444	1.14375
Argentina	ARG	9	2015	Wood fuel	Cubic metres (m3)	4.3269e+06	0.100317	1.17301
Argentina	ARG	9	2016	Wood fuel	Cubic metres (m3)	4.36705e+06	0.100181	1.18932
Argentina	ARG	9	2017	Wood fuel	Cubic metres (m3)	4.49499e+06	0.102055	1.22999
Argentina	ARG	9	2018	Wood fuel	Cubic metres (m3)	4.88301e+06	0.109746	1.34487
Argentina	ARG	9	2019	Wood fuel	Cubic metres (m3)	5.41104e+06	0.120409	1.50311
Armenia	ARM	1	1999	Wood fuel	Cubic metres (m3)	56506.7	0.0182921	0.0521958
Armenia	ARM	1	2000	Wood fuel	Cubic metres (m3)	53838.7	0.0175415	0.0496074
Armenia	ARM	1	2001	Wood fuel	Cubic metres (m3)	49500.6	0.0162245	0.0455815
Armenia	ARM	1	2002	Wood fuel	Cubic metres (m3)	48578.1	0.0160102	0.0447814
Armenia	ARM	1	2003	Wood fuel	Cubic metres (m3)	53680.4	0.0177895	0.0495873
Armenia	ARM	1	2004	Wood fuel	Cubic metres (m3)	57417.6	0.0191345	0.0531948
Armenia	ARM	1	2005	Wood fuel	Cubic metres (m3)	56505	0.0189506	0.052556
Armenia	ARM	1	2006	Wood fuel	Cubic metres (m3)	78141.5	0.0264142	0.0730536
Armenia	ARM	1	2007	Wood fuel	Cubic metres (m3)	136806	0.0466649	0.128672
Armenia	ARM	1	2008	Wood fuel	Cubic metres (m3)	513280	0.176498	0.485276
Armenia	ARM	1	2009	Wood fuel	Cubic metres (m3)	562076	0.194576	0.533577
Armenia	ARM	1	2010	Wood fuel	Cubic metres (m3)	555275	0.193013	0.527926
Armenia	ARM	1	2011	Wood fuel	Cubic metres (m3)	748350	0.2602	0.70977
Armenia	ARM	1	2012	Wood fuel	Cubic metres (m3)	694705	0.240787	0.655037
Armenia	ARM	1	2013	Wood fuel	Cubic metres (m3)	709893	0.245008	0.665121
Armenia	ARM	1	2014	Wood fuel	Cubic metres (m3)	485928	0.166884	0.452405
Armenia	ARM	1	2015	Wood fuel	Cubic metres (m3)	380186	0.129948	0.35202
Armenia	ARM	1	2016	Wood fuel	Cubic metres (m3)	341857	0.116414	0.315335
Armenia	ARM	1	2017	Wood fuel	Cubic metres (m3)	323831	0.109972	0.298055
Armenia	ARM	1	2018	Wood fuel	Cubic metres (m3)	322795	0.109361	0.296765
Armenia	ARM	1	2019	Wood fuel	Cubic metres (m3)	329425	0.111376	0.302809
Aruba	ABW	22	1999	Wood fuel	Cubic metres (m3)	5285.52	0.0593793	0.112302
Aruba	ABW	22	2000	Wood fuel	Cubic metres (m3)	5427.31	0.0597334	0.112111
Aruba	ABW	22	2001	Wood fuel	Cubic metres (m3)	5613.44	0.0604344	0.112617
Aruba	ABW	22	2002	Wood fuel	Cubic metres (m3)	5815.93	0.0611976	0.113273
Aruba	ABW	22	2003	Wood fuel	Cubic metres (m3)	5991.07	0.061766	0.113559
Aruba	ABW	22	2004	Wood fuel	Cubic metres (m3)	6157.29	0.0623723	0.113897
Aruba	ABW	22	2005	Wood fuel	Cubic metres (m3)	6312.73	0.0630944	0.114447
Aruba	ABW	22	2006	Wood fuel	Cubic metres (m3)	6384.05	0.0633	0.11408
Aruba	ABW	22	2007	Wood fuel	Cubic metres (m3)	6423.31	0.063483	0.113681
Aruba	ABW	22	2008	Wood fuel	Cubic metres (m3)	6503.17	0.0641506	0.114118
Aruba	ABW	22	2009	Wood fuel	Cubic metres (m3)	6615.87	0.0651905	0.11517
Aruba	ABW	22	2010	Wood fuel	Cubic metres (m3)	6663.78	0.0655514	0.115167
Aruba	ABW	22	2011	Wood fuel	Cubic metres (m3)	6645.09	0.0651285	0.114133
Aruba	ABW	22	2012	Wood fuel	Cubic metres (m3)	6661.7	0.0649407	0.113815
Aruba	ABW	22	2013	Wood fuel	Cubic metres (m3)	6653.24	0.0644898	0.113103
Aruba	ABW	22	2014	Wood fuel	Cubic metres (m3)	6665.37	0.0642357	0.112765
Aruba	ABW	22	2015	Wood fuel	Cubic metres (m3)	6700.57	0.0642162	0.11287
Aruba	ABW	22	2016	Wood fuel	Cubic metres (m3)	6712.55	0.0640043	0.112669
Aruba	ABW	22	2017	Wood fuel	Cubic metres (m3)	6745.63	0.0640207	0.112902
Aruba	ABW	22	2018	Wood fuel	Cubic metres (m3)	6759.39	0.0638626	0.112858
Aruba	ABW	22	2019	Wood fuel	Cubic metres (m3)	6705.55	0.0630749	0.111727
Australia	AUS	10	1999	Wood fuel	Cubic metres (m3)	6.066e+06	0.320558	2.05189
Australia	AUS	10	2000	Wood fuel	Cubic metres (m3)	6.25181e+06	0.326236	2.06375
Australia	AUS	10	2001	Wood fuel	Cubic metres (m3)	6.25279e+06	0.322224	2.0326
Australia	AUS	10	2002	Wood fuel	Cubic metres (m3)	5.85383e+06	0.297933	1.88835
Australia	AUS	10	2003	Wood fuel	Cubic metres (m3)	5.74936e+06	0.289014	1.84445
Australia	AUS	10	2004	Wood fuel	Cubic metres (m3)	5.58332e+06	0.27723	1.78362
Australia	AUS	10	2005	Wood fuel	Cubic metres (m3)	5.44529e+06	0.266984	1.73201
Australia	AUS	10	2006	Wood fuel	Cubic metres (m3)	5.1996e+06	0.251577	1.64437
Australia	AUS	10	2007	Wood fuel	Cubic metres (m3)	5.10039e+06	0.243305	1.60148
Australia	AUS	10	2008	Wood fuel	Cubic metres (m3)	4.98926e+06	0.234067	1.55313
Australia	AUS	10	2009	Wood fuel	Cubic metres (m3)	4.82607e+06	0.222079	1.48727
Australia	AUS	10	2010	Wood fuel	Cubic metres (m3)	4.77684e+06	0.215564	1.45734
Australia	AUS	10	2011	Wood fuel	Cubic metres (m3)	4.72972e+06	0.209746	1.43046
Australia	AUS	10	2012	Wood fuel	Cubic metres (m3)	4.62381e+06	0.201865	1.38796
Australia	AUS	10	2013	Wood fuel	Cubic metres (m3)	4.44289e+06	0.19108	1.32398
Australia	AUS	10	2014	Wood fuel	Cubic metres (m3)	4.37604e+06	0.185488	1.2947
Australia	AUS	10	2015	Wood fuel	Cubic metres (m3)	4.21038e+06	0.175947	1.23621
Australia	AUS	10	2016	Wood fuel	Cubic metres (m3)	4.2104e+06	0.173499	1.22565
Australia	AUS	10	2017	Wood fuel	Cubic metres (m3)	4.27122e+06	0.173566	1.23192
Australia	AUS	10	2018	Wood fuel	Cubic metres (m3)	4.19017e+06	0.167782	1.19875
Australia	AUS	10	2019	Wood fuel	Cubic metres (m3)	4.26517e+06	0.168136	1.21199
Austria	AUT	11	1999	Wood fuel	Cubic metres (m3)	2.92355e+06	0.363113	0.919012
Austria	AUT	11	2000	Wood fuel	Cubic metres (m3)	2.95283e+06	0.365945	0.919705
Austria	AUT	11	2001	Wood fuel	Cubic metres (m3)	2.98243e+06	0.368311	0.919284
Austria	AUT	11	2002	Wood fuel	Cubic metres (m3)	3.11705e+06	0.383139	0.949793
Austria	AUT	11	2003	Wood fuel	Cubic metres (m3)	3.34741e+06	0.409448	1.00795
Austria	AUT	11	2004	Wood fuel	Cubic metres (m3)	3.5477e+06	0.431804	1.05539
Austria	AUT	11	2005	Wood fuel	Cubic metres (m3)	3.80651e+06	0.461178	1.11938
Austria	AUT	11	2006	Wood fuel	Cubic metres (m3)	4.33215e+06	0.522833	1.26101
Austria	AUT	11	2007	Wood fuel	Cubic metres (m3)	4.72519e+06	0.568401	1.36272
Austria	AUT	11	2008	Wood fuel	Cubic metres (m3)	4.89646e+06	0.586978	1.39744
Austria	AUT	11	2009	Wood fuel	Cubic metres (m3)	4.7101e+06	0.562534	1.32833
Austria	AUT	11	2010	Wood fuel	Cubic metres (m3)	4.75019e+06	0.564876	1.32424
Austria	AUT	11	2011	Wood fuel	Cubic metres (m3)	4.77185e+06	0.564506	1.31779
Austria	AUT	11	2012	Wood fuel	Cubic metres (m3)	5.00157e+06	0.588147	1.37125
Austria	AUT	11	2013	Wood fuel	Cubic metres (m3)	4.82466e+06	0.563799	1.31702
Austria	AUT	11	2014	Wood fuel	Cubic metres (m3)	4.83005e+06	0.560801	1.31674
Austria	AUT	11	2015	Wood fuel	Cubic metres (m3)	4.82184e+06	0.555826	1.31393
Austria	AUT	11	2016	Wood fuel	Cubic metres (m3)	4.87214e+06	0.556838	1.32535
Austria	AUT	11	2017	Wood fuel	Cubic metres (m3)	5.03942e+06	0.5707	1.36732
Austria	AUT	11	2018	Wood fuel	Cubic metres (m3)	5.10257e+06	0.574772	1.38333
Austria	AUT	11	2019	Wood fuel	Cubic metres (m3)	5.30577e+06	0.597185	1.44049
Azerbaijan	AZE	52	1999	Wood fuel	Cubic metres (m3)	20199.6	0.00250795	0.00513768
Azerbaijan	AZE	52	2000	Wood fuel	Cubic metres (m3)	25746	0.00316966	0.00652007
Azerbaijan	AZE	52	2001	Wood fuel	Cubic metres (m3)	24340.8	0.00296941	0.00613351
Azerbaijan	AZE	52	2002	Wood fuel	Cubic metres (m3)	21014.7	0.00253878	0.00526583
Azerbaijan	AZE	52	2003	Wood fuel	Cubic metres (m3)	15389.2	0.00184051	0.00383346
Azerbaijan	AZE	52	2004	Wood fuel	Cubic metres (m3)	25352.3	0.00300075	0.00627626
Azerbaijan	AZE	52	2005	Wood fuel	Cubic metres (m3)	38704.9	0.00453303	0.00952101
Azerbaijan	AZE	52	2006	Wood fuel	Cubic metres (m3)	91334.9	0.0105835	0.0223228
Azerbaijan	AZE	52	2007	Wood fuel	Cubic metres (m3)	197967	0.0226916	0.0480639
Azerbaijan	AZE	52	2008	Wood fuel	Cubic metres (m3)	246349	0.0279087	0.0593671
Azerbaijan	AZE	52	2009	Wood fuel	Cubic metres (m3)	268252	0.0300092	0.0641107
Azerbaijan	AZE	52	2010	Wood fuel	Cubic metres (m3)	294193	0.0324842	0.0697147
Azerbaijan	AZE	52	2011	Wood fuel	Cubic metres (m3)	309417	0.0337218	0.0727331
Azerbaijan	AZE	52	2012	Wood fuel	Cubic metres (m3)	318294	0.0342402	0.0742514
Azerbaijan	AZE	52	2013	Wood fuel	Cubic metres (m3)	319189	0.0338998	0.0739317
Azerbaijan	AZE	52	2014	Wood fuel	Cubic metres (m3)	264081	0.0276971	0.0607637
Azerbaijan	AZE	52	2015	Wood fuel	Cubic metres (m3)	207109	0.0214631	0.0473878
Azerbaijan	AZE	52	2016	Wood fuel	Cubic metres (m3)	146392	0.0150035	0.0333586
Azerbaijan	AZE	52	2017	Wood fuel	Cubic metres (m3)	140064	0.0142095	0.0318332
Azerbaijan	AZE	52	2018	Wood fuel	Cubic metres (m3)	142028	0.0142791	0.0322339
Azerbaijan	AZE	52	2019	Wood fuel	Cubic metres (m3)	154205	0.0153817	0.0349884
Bahamas	BHS	12	1999	Wood fuel	Cubic metres (m3)	6243.7	0.0212323	0.116864
Bahamas	BHS	12	2000	Wood fuel	Cubic metres (m3)	6081.99	0.0204063	0.113263
Bahamas	BHS	12	2001	Wood fuel	Cubic metres (m3)	2823.4	0.00933039	0.0519365
Bahamas	BHS	12	2002	Wood fuel	Cubic metres (m3)	2733.45	0.00888345	0.049368
Bahamas	BHS	12	2003	Wood fuel	Cubic metres (m3)	2603.11	0.0083132	0.0461336
Bahamas	BHS	12	2004	Wood fuel	Cubic metres (m3)	5499.39	0.0172473	0.0956634
Bahamas	BHS	12	2005	Wood fuel	Cubic metres (m3)	5402.33	0.0166306	0.0922824
Bahamas	BHS	12	2006	Wood fuel	Cubic metres (m3)	4372.55	0.0132078	0.073393
Bahamas	BHS	12	2007	Wood fuel	Cubic metres (m3)	5428.78	0.0160879	0.0895958
Bahamas	BHS	12	2008	Wood fuel	Cubic metres (m3)	5644.28	0.0164252	0.0916762
Bahamas	BHS	12	2009	Wood fuel	Cubic metres (m3)	5920.77	0.0169373	0.0947299
Bahamas	BHS	12	2010	Wood fuel	Cubic metres (m3)	6178.43	0.0174049	0.0974636
Bahamas	BHS	12	2011	Wood fuel	Cubic metres (m3)	6265.21	0.0174224	0.0975315
Bahamas	BHS	12	2012	Wood fuel	Cubic metres (m3)	6048.68	0.0166393	0.0930198
Bahamas	BHS	12	2013	Wood fuel	Cubic metres (m3)	5594.66	0.0152367	0.0851848
Bahamas	BHS	12	2014	Wood fuel	Cubic metres (m3)	5793.86	0.0156302	0.0875502
Bahamas	BHS	12	2015	Wood fuel	Cubic metres (m3)	5450.2	0.0145652	0.0817705
Bahamas	BHS	12	2016	Wood fuel	Cubic metres (m3)	5768.78	0.0152655	0.0858054
Bahamas	BHS	12	2017	Wood fuel	Cubic metres (m3)	5880.73	0.0154039	0.0867726
Bahamas	BHS	12	2018	Wood fuel	Cubic metres (m3)	5875.73	0.0152363	0.0872128
Bahamas	BHS	12	2019	Wood fuel	Cubic metres (m3)	5808.81	0.0149141	0.0881818
Bahrain	BHR	13	1999	Wood fuel	Cubic metres (m3)	20981.5	0.0329616	0.283562
Bahrain	BHR	13	2000	Wood fuel	Cubic metres (m3)	21792.6	0.032788	0.281951
Bahrain	BHR	13	2001	Wood fuel	Cubic metres (m3)	22547.3	0.0323283	0.27797
Bahrain	BHR	13	2002	Wood fuel	Cubic metres (m3)	23449.9	0.0318975	0.27433
Bahrain	BHR	13	2003	Wood fuel	Cubic metres (m3)	25267	0.0324306	0.279153
Bahrain	BHR	13	2004	Wood fuel	Cubic metres (m3)	26697.8	0.0321858	0.277436
Bahrain	BHR	13	2005	Wood fuel	Cubic metres (m3)	30156	0.0339368	0.293117
Bahrain	BHR	13	2006	Wood fuel	Cubic metres (m3)	39655.1	0.0413671	0.358223
Bahrain	BHR	13	2007	Wood fuel	Cubic metres (m3)	40339.5	0.0388804	0.337719
Bahrain	BHR	13	2008	Wood fuel	Cubic metres (m3)	43659.1	0.0392124	0.341867
Bahrain	BHR	13	2009	Wood fuel	Cubic metres (m3)	46239.9	0.0390446	0.341884
Bahrain	BHR	13	2010	Wood fuel	Cubic metres (m3)	48029	0.0386674	0.340205
Bahrain	BHR	13	2011	Wood fuel	Cubic metres (m3)	49401.5	0.0386314	0.341668
Bahrain	BHR	13	2012	Wood fuel	Cubic metres (m3)	48837.4	0.0376446	0.3349
Bahrain	BHR	13	2013	Wood fuel	Cubic metres (m3)	48629.9	0.0369537	0.330907
Bahrain	BHR	13	2014	Wood fuel	Cubic metres (m3)	49058.3	0.0366701	0.330714
Bahrain	BHR	13	2015	Wood fuel	Cubic metres (m3)	50216.2	0.0366235	0.33289
Bahrain	BHR	13	2016	Wood fuel	Cubic metres (m3)	52979.5	0.0371913	0.340916
Bahrain	BHR	13	2017	Wood fuel	Cubic metres (m3)	56129.7	0.0375324	0.347069
Bahrain	BHR	13	2018	Wood fuel	Cubic metres (m3)	58750.8	0.0374523	0.349594
Bahrain	BHR	13	2019	Wood fuel	Cubic metres (m3)	60687.1	0.0369741	0.348615
Bangladesh	BGD	16	1999	Wood fuel	Cubic metres (m3)	7.06123e+07	0.564037	0.712308
Bangladesh	BGD	16	2000	Wood fuel	Cubic metres (m3)	7.0143e+07	0.549475	0.697688
Bangladesh	BGD	16	2001	Wood fuel	Cubic metres (m3)	6.93141e+07	0.532821	0.681188
Bangladesh	BGD	16	2002	Wood fuel	Cubic metres (m3)	6.82449e+07	0.515116	0.663915
Bangladesh	BGD	16	2003	Wood fuel	Cubic metres (m3)	6.67954e+07	0.495567	0.644284
Bangladesh	BGD	16	2004	Wood fuel	Cubic metres (m3)	6.6519e+07	0.485596	0.637119
Bangladesh	BGD	16	2005	Wood fuel	Cubic metres (m3)	6.6846e+07	0.48076	0.636788
Bangladesh	BGD	16	2006	Wood fuel	Cubic metres (m3)	6.70891e+07	0.476068	0.636741
Bangladesh	BGD	16	2007	Wood fuel	Cubic metres (m3)	6.80935e+07	0.477364	0.644908
Bangladesh	BGD	16	2008	Wood fuel	Cubic metres (m3)	6.89838e+07	0.478025	0.652562
Bangladesh	BGD	16	2009	Wood fuel	Cubic metres (m3)	6.96182e+07	0.477047	0.658318
Bangladesh	BGD	16	2010	Wood fuel	Cubic metres (m3)	6.9606e+07	0.471677	0.658055
Bangladesh	BGD	16	2011	Wood fuel	Cubic metres (m3)	6.96703e+07	0.466755	0.658177
Bangladesh	BGD	16	2012	Wood fuel	Cubic metres (m3)	6.96464e+07	0.461201	0.657262
Bangladesh	BGD	16	2013	Wood fuel	Cubic metres (m3)	6.94376e+07	0.454545	0.655221
Bangladesh	BGD	16	2014	Wood fuel	Cubic metres (m3)	6.93364e+07	0.448738	0.654949
Bangladesh	BGD	16	2015	Wood fuel	Cubic metres (m3)	6.84313e+07	0.437944	0.646915
Bangladesh	BGD	16	2016	Wood fuel	Cubic metres (m3)	6.93582e+07	0.439032	0.655085
Bangladesh	BGD	16	2017	Wood fuel	Cubic metres (m3)	7.13833e+07	0.447023	0.673649
Bangladesh	BGD	16	2018	Wood fuel	Cubic metres (m3)	7.4052e+07	0.458882	0.706248
Bangladesh	BGD	16	2019	Wood fuel	Cubic metres (m3)	7.72844e+07	0.474001	0.755261
Barbados	BRB	14	1999	Wood fuel	Cubic metres (m3)	22473.7	0.0830963	0.126181
Barbados	BRB	14	2000	Wood fuel	Cubic metres (m3)	22644.2	0.0833982	0.126072
Barbados	BRB	14	2001	Wood fuel	Cubic metres (m3)	21089.2	0.0773914	0.116577
Barbados	BRB	14	2002	Wood fuel	Cubic metres (m3)	21190.5	0.0775036	0.116421
Barbados	BRB	14	2003	Wood fuel	Cubic metres (m3)	21309.1	0.0776745	0.116349
Barbados	BRB	14	2004	Wood fuel	Cubic metres (m3)	21464	0.0779686	0.116442
Barbados	BRB	14	2005	Wood fuel	Cubic metres (m3)	21590.6	0.0781371	0.116344
Barbados	BRB	14	2006	Wood fuel	Cubic metres (m3)	21771.2	0.0784636	0.11649
Barbados	BRB	14	2007	Wood fuel	Cubic metres (m3)	21921.2	0.0786493	0.116435
Barbados	BRB	14	2008	Wood fuel	Cubic metres (m3)	24660.9	0.0880943	0.130044
Barbados	BRB	14	2009	Wood fuel	Cubic metres (m3)	24767.5	0.0881102	0.129688
Barbados	BRB	14	2010	Wood fuel	Cubic metres (m3)	24892	0.0882267	0.129498
Barbados	BRB	14	2011	Wood fuel	Cubic metres (m3)	25027.9	0.0884392	0.129489
Barbados	BRB	14	2012	Wood fuel	Cubic metres (m3)	25108.3	0.0885064	0.129308
Barbados	BRB	14	2013	Wood fuel	Cubic metres (m3)	25191.6	0.0886102	0.129224
Barbados	BRB	14	2014	Wood fuel	Cubic metres (m3)	25111.5	0.0881615	0.12838
Barbados	BRB	14	2015	Wood fuel	Cubic metres (m3)	25238.9	0.0884564	0.128663
Barbados	BRB	14	2016	Wood fuel	Cubic metres (m3)	25317.1	0.0885859	0.128746
Barbados	BRB	14	2017	Wood fuel	Cubic metres (m3)	25340.5	0.0885311	0.128603
Barbados	BRB	14	2018	Wood fuel	Cubic metres (m3)	25371	0.0885109	0.128552
Barbados	BRB	14	2019	Wood fuel	Cubic metres (m3)	25403.5	0.0885076	0.128566
Belarus	BLR	57	1999	Wood fuel	Cubic metres (m3)	1.1164e+06	0.111349	0.364859
Belarus	BLR	57	2000	Wood fuel	Cubic metres (m3)	1.06789e+06	0.106991	0.356326
Belarus	BLR	57	2001	Wood fuel	Cubic metres (m3)	1.05228e+06	0.105999	0.358813
Belarus	BLR	57	2002	Wood fuel	Cubic metres (m3)	1.06997e+06	0.10846	0.373192
Belarus	BLR	57	2003	Wood fuel	Cubic metres (m3)	1.18342e+06	0.120773	0.422487
Belarus	BLR	57	2004	Wood fuel	Cubic metres (m3)	1.30252e+06	0.133884	0.476272
Belarus	BLR	57	2005	Wood fuel	Cubic metres (m3)	1.41611e+06	0.146558	0.530212
Belarus	BLR	57	2006	Wood fuel	Cubic metres (m3)	1.54978e+06	0.161322	0.593432
Belarus	BLR	57	2007	Wood fuel	Cubic metres (m3)	1.83991e+06	0.192424	0.719671
Belarus	BLR	57	2008	Wood fuel	Cubic metres (m3)	2.06811e+06	0.217058	0.825967
Belarus	BLR	57	2009	Wood fuel	Cubic metres (m3)	2.14663e+06	0.225835	0.8751
Belarus	BLR	57	2010	Wood fuel	Cubic metres (m3)	2.40819e+06	0.253777	1.00216
Belarus	BLR	57	2011	Wood fuel	Cubic metres (m3)	3.54442e+06	0.374058	1.50649
Belarus	BLR	57	2012	Wood fuel	Cubic metres (m3)	6.0301e+06	0.637092	2.61874
Belarus	BLR	57	2013	Wood fuel	Cubic metres (m3)	7.23363e+06	0.764295	3.20796
Belarus	BLR	57	2014	Wood fuel	Cubic metres (m3)	7.89309e+06	0.833045	3.57182
Belarus	BLR	57	2015	Wood fuel	Cubic metres (m3)	8.23629e+06	0.867952	3.80237
Belarus	BLR	57	2016	Wood fuel	Cubic metres (m3)	8.7314e+06	0.919097	4.11402
Belarus	BLR	57	2017	Wood fuel	Cubic metres (m3)	9.34281e+06	0.983094	4.49619
Belarus	BLR	57	2018	Wood fuel	Cubic metres (m3)	1.00137e+07	1.05652	4.93594
Belarus	BLR	57	2019	Wood fuel	Cubic metres (m3)	9.74917e+06	1.03496	4.93873
Belgium	BEL	255	1999	Wood fuel	Cubic metres (m3)	663447	0.0648632	2.2104
Belgium	BEL	255	2000	Wood fuel	Cubic metres (m3)	745740	0.0725615	2.52628
Belgium	BEL	255	2001	Wood fuel	Cubic metres (m3)	703433	0.0681456	2.42189
Belgium	BEL	255	2002	Wood fuel	Cubic metres (m3)	593191	0.0572263	2.07464
Belgium	BEL	255	2003	Wood fuel	Cubic metres (m3)	613702	0.0589107	2.17875
Belgium	BEL	255	2004	Wood fuel	Cubic metres (m3)	610203	0.0582282	2.19724
Belgium	BEL	255	2005	Wood fuel	Cubic metres (m3)	671963	0.063704	2.45278
Belgium	BEL	255	2006	Wood fuel	Cubic metres (m3)	678467	0.063885	2.50967
Belgium	BEL	255	2007	Wood fuel	Cubic metres (m3)	723282	0.0676243	2.71034
Belgium	BEL	255	2008	Wood fuel	Cubic metres (m3)	761812	0.0706932	2.89088
Belgium	BEL	255	2009	Wood fuel	Cubic metres (m3)	790029	0.0727295	3.03472
Belgium	BEL	255	2010	Wood fuel	Cubic metres (m3)	863745	0.0788922	3.35889
Belgium	BEL	255	2011	Wood fuel	Cubic metres (m3)	987866	0.0895779	3.89137
Belgium	BEL	255	2012	Wood fuel	Cubic metres (m3)	929098	0.0836941	3.7097
Belgium	BEL	255	2013	Wood fuel	Cubic metres (m3)	1.685e+06	0.150895	6.82478
Belgium	BEL	255	2014	Wood fuel	Cubic metres (m3)	1.65209e+06	0.147185	6.79353
Belgium	BEL	255	2015	Wood fuel	Cubic metres (m3)	1.73442e+06	0.153713	7.23955
Belgium	BEL	255	2016	Wood fuel	Cubic metres (m3)	1.7642e+06	0.155401	7.46497
Belgium	BEL	255	2017	Wood fuel	Cubic metres (m3)	1.80113e+06	0.157621	7.71986
Belgium	BEL	255	2018	Wood fuel	Cubic metres (m3)	1.83471e+06	0.159887	7.98974
Belgium	BEL	255	2019	Wood fuel	Cubic metres (m3)	1.85586e+06	0.161502	8.24306
Belize	BLZ	23	1999	Wood fuel	Cubic metres (m3)	74944.4	0.313599	0.576097
Belize	BLZ	23	2000	Wood fuel	Cubic metres (m3)	76665.3	0.30997	0.567945
Belize	BLZ	23	2001	Wood fuel	Cubic metres (m3)	78021.2	0.305864	0.559785
Belize	BLZ	23	2002	Wood fuel	Cubic metres (m3)	79596.8	0.303437	0.555341
Belize	BLZ	23	2003	Wood fuel	Cubic metres (m3)	80742.4	0.299652	0.548355
Belize	BLZ	23	2004	Wood fuel	Cubic metres (m3)	81651.6	0.295239	0.540079
Belize	BLZ	23	2005	Wood fuel	Cubic metres (m3)	82370.3	0.290247	0.530719
Belize	BLZ	23	2006	Wood fuel	Cubic metres (m3)	83338.4	0.286093	0.522957
Belize	BLZ	23	2007	Wood fuel	Cubic metres (m3)	84173.5	0.281477	0.514399
Belize	BLZ	23	2008	Wood fuel	Cubic metres (m3)	84101.5	0.274092	0.500753
Belize	BLZ	23	2009	Wood fuel	Cubic metres (m3)	83822.3	0.2664	0.48651
Belize	BLZ	23	2010	Wood fuel	Cubic metres (m3)	83604.6	0.259272	0.473366
Belize	BLZ	23	2011	Wood fuel	Cubic metres (m3)	85766.8	0.259707	0.474171
Belize	BLZ	23	2012	Wood fuel	Cubic metres (m3)	85951.2	0.254291	0.464428
Belize	BLZ	23	2013	Wood fuel	Cubic metres (m3)	87466.2	0.253004	0.462378
Belize	BLZ	23	2014	Wood fuel	Cubic metres (m3)	88825.2	0.25137	0.459843
Belize	BLZ	23	2015	Wood fuel	Cubic metres (m3)	90863.9	0.251745	0.461128
Belize	BLZ	23	2016	Wood fuel	Cubic metres (m3)	92985.5	0.252403	0.463084
Belize	BLZ	23	2017	Wood fuel	Cubic metres (m3)	94562.6	0.251653	0.462602
Belize	BLZ	23	2018	Wood fuel	Cubic metres (m3)	95857.9	0.25023	0.461035
Belize	BLZ	23	2019	Wood fuel	Cubic metres (m3)	96897.1	0.248233	0.45855
Benin	BEN	53	1999	Wood fuel	Cubic metres (m3)	6.47922e+06	0.972251	1.56873
Benin	BEN	53	2000	Wood fuel	Cubic metres (m3)	6.78604e+06	0.988376	1.60216
Benin	BEN	53	2001	Wood fuel	Cubic metres (m3)	7.02817e+06	0.993154	1.61905
Benin	BEN	53	2002	Wood fuel	Cubic metres (m3)	7.26624e+06	0.99594	1.63436
Benin	BEN	53	2003	Wood fuel	Cubic metres (m3)	7.51179e+06	0.998857	1.65154
Benin	BEN	53	2004	Wood fuel	Cubic metres (m3)	7.78898e+06	1.00507	1.67584
Benin	BEN	53	2005	Wood fuel	Cubic metres (m3)	8.13e+06	1.01849	1.71312
Benin	BEN	53	2006	Wood fuel	Cubic metres (m3)	8.59863e+06	1.04642	1.77532
Benin	BEN	53	2007	Wood fuel	Cubic metres (m3)	8.33464e+06	0.985824	1.68685
Benin	BEN	53	2008	Wood fuel	Cubic metres (m3)	5.67016e+06	0.651972	1.12535
Benin	BEN	53	2009	Wood fuel	Cubic metres (m3)	7.82821e+06	0.875157	1.52409
Benin	BEN	53	2010	Wood fuel	Cubic metres (m3)	8.92676e+06	0.970381	1.70524
Benin	BEN	53	2011	Wood fuel	Cubic metres (m3)	9.49375e+06	1.00349	1.77954
Benin	BEN	53	2012	Wood fuel	Cubic metres (m3)	9.68405e+06	0.995352	1.78134
Benin	BEN	53	2013	Wood fuel	Cubic metres (m3)	1.00102e+07	1.00055	1.80744
Benin	BEN	53	2014	Wood fuel	Cubic metres (m3)	1.03285e+07	1.00405	1.83108
Benin	BEN	53	2015	Wood fuel	Cubic metres (m3)	1.07449e+07	1.01597	1.87085
Benin	BEN	53	2016	Wood fuel	Cubic metres (m3)	1.12105e+07	1.03112	1.91757
Benin	BEN	53	2017	Wood fuel	Cubic metres (m3)	1.18023e+07	1.05611	1.98386
Benin	BEN	53	2018	Wood fuel	Cubic metres (m3)	1.1973e+07	1.04249	1.97853
Benin	BEN	53	2019	Wood fuel	Cubic metres (m3)	1.21612e+07	1.03051	1.97646
Bhutan	BTN	18	1999	Wood fuel	Cubic metres (m3)	111240	0.192488	0.254504
Bhutan	BTN	18	2000	Wood fuel	Cubic metres (m3)	120050	0.203145	0.27224
Bhutan	BTN	18	2001	Wood fuel	Cubic metres (m3)	148818	0.246514	0.335379
Bhutan	BTN	18	2002	Wood fuel	Cubic metres (m3)	178287	0.289402	0.40013
Bhutan	BTN	18	2003	Wood fuel	Cubic metres (m3)	203318	0.32387	0.454181
Bhutan	BTN	18	2004	Wood fuel	Cubic metres (m3)	147437	0.230794	0.32751
Bhutan	BTN	18	2005	Wood fuel	Cubic metres (m3)	273102	0.42092	0.602135
Bhutan	BTN	18	2006	Wood fuel	Cubic metres (m3)	167410	0.254654	0.365358
Bhutan	BTN	18	2007	Wood fuel	Cubic metres (m3)	499542	0.751509	1.07707
Bhutan	BTN	18	2008	Wood fuel	Cubic metres (m3)	481571	0.716961	1.02822
Bhutan	BTN	18	2009	Wood fuel	Cubic metres (m3)	437198	0.644414	0.92713
Bhutan	BTN	18	2010	Wood fuel	Cubic metres (m3)	417581	0.609194	0.880673
Bhutan	BTN	18	2011	Wood fuel	Cubic metres (m3)	441353	0.636674	0.925455
Bhutan	BTN	18	2012	Wood fuel	Cubic metres (m3)	464625	0.66221	0.968768
Bhutan	BTN	18	2013	Wood fuel	Cubic metres (m3)	406460	0.572273	0.844827
Bhutan	BTN	18	2014	Wood fuel	Cubic metres (m3)	362963	0.504797	0.754213
Bhutan	BTN	18	2015	Wood fuel	Cubic metres (m3)	201222	0.276451	0.417732
Bhutan	BTN	18	2016	Wood fuel	Cubic metres (m3)	188510	0.255875	0.389281
Bhutan	BTN	18	2017	Wood fuel	Cubic metres (m3)	207359	0.278119	0.425968
Bhutan	BTN	18	2018	Wood fuel	Cubic metres (m3)	218119	0.28914	0.458315
Bhutan	BTN	18	2019	Wood fuel	Cubic metres (m3)	231779	0.303733	0.515938
Bolivia (Plurinational State of)	BOL	19	1999	Wood fuel	Cubic metres (m3)	3.24475e+06	0.392966	1.0144
Bolivia (Plurinational State of)	BOL	19	2000	Wood fuel	Cubic metres (m3)	3.28373e+06	0.390071	1.02099
Bolivia (Plurinational State of)	BOL	19	2001	Wood fuel	Cubic metres (m3)	3.31615e+06	0.386487	1.02517
Bolivia (Plurinational State of)	BOL	19	2002	Wood fuel	Cubic metres (m3)	3.35347e+06	0.383567	1.03056
Bolivia (Plurinational State of)	BOL	19	2003	Wood fuel	Cubic metres (m3)	3.39978e+06	0.381749	1.03879
Bolivia (Plurinational State of)	BOL	19	2004	Wood fuel	Cubic metres (m3)	3.44192e+06	0.379524	1.04588
Bolivia (Plurinational State of)	BOL	19	2005	Wood fuel	Cubic metres (m3)	3.44683e+06	0.373343	1.04199
Bolivia (Plurinational State of)	BOL	19	2006	Wood fuel	Cubic metres (m3)	3.43782e+06	0.365903	1.0344
Bolivia (Plurinational State of)	BOL	19	2007	Wood fuel	Cubic metres (m3)	3.37442e+06	0.353032	1.01102
Bolivia (Plurinational State of)	BOL	19	2008	Wood fuel	Cubic metres (m3)	3.41597e+06	0.351383	1.01952
Bolivia (Plurinational State of)	BOL	19	2009	Wood fuel	Cubic metres (m3)	3.40027e+06	0.343989	1.0113
Bolivia (Plurinational State of)	BOL	19	2010	Wood fuel	Cubic metres (m3)	3.4264e+06	0.340985	1.01582
Bolivia (Plurinational State of)	BOL	19	2011	Wood fuel	Cubic metres (m3)	3.31416e+06	0.324507	0.979624
Bolivia (Plurinational State of)	BOL	19	2012	Wood fuel	Cubic metres (m3)	3.23556e+06	0.311778	0.953642
Bolivia (Plurinational State of)	BOL	19	2013	Wood fuel	Cubic metres (m3)	3.20227e+06	0.303753	0.940445
Bolivia (Plurinational State of)	BOL	19	2014	Wood fuel	Cubic metres (m3)	3.1609e+06	0.295233	0.924186
Bolivia (Plurinational State of)	BOL	19	2015	Wood fuel	Cubic metres (m3)	3.10188e+06	0.285368	0.902813
Bolivia (Plurinational State of)	BOL	19	2016	Wood fuel	Cubic metres (m3)	3.04257e+06	0.275799	0.882089
Bolivia (Plurinational State of)	BOL	19	2017	Wood fuel	Cubic metres (m3)	2.95646e+06	0.264139	0.854281
Bolivia (Plurinational State of)	BOL	19	2018	Wood fuel	Cubic metres (m3)	2.74994e+06	0.242217	0.792261
Bolivia (Plurinational State of)	BOL	19	2019	Wood fuel	Cubic metres (m3)	2.60423e+06	0.226198	0.748313
Bosnia and Herzegovina	BIH	80	1999	Wood fuel	Cubic metres (m3)	901943	0.240935	0.414186
Bosnia and Herzegovina	BIH	80	2000	Wood fuel	Cubic metres (m3)	928657	0.247596	0.427962
Bosnia and Herzegovina	BIH	80	2001	Wood fuel	Cubic metres (m3)	950400	0.25304	0.439731
Bosnia and Herzegovina	BIH	80	2002	Wood fuel	Cubic metres (m3)	1.06747e+06	0.283946	0.496087
Bosnia and Herzegovina	BIH	80	2003	Wood fuel	Cubic metres (m3)	1.11327e+06	0.295919	0.51984
Bosnia and Herzegovina	BIH	80	2004	Wood fuel	Cubic metres (m3)	1.29726e+06	0.344636	0.608831
Bosnia and Herzegovina	BIH	80	2005	Wood fuel	Cubic metres (m3)	1.384e+06	0.367565	0.653157
Bosnia and Herzegovina	BIH	80	2006	Wood fuel	Cubic metres (m3)	1.38106e+06	0.366783	0.655835
Bosnia and Herzegovina	BIH	80	2007	Wood fuel	Cubic metres (m3)	1.33046e+06	0.353537	0.636259
Bosnia and Herzegovina	BIH	80	2008	Wood fuel	Cubic metres (m3)	1.42396e+06	0.379345	0.686915
Bosnia and Herzegovina	BIH	80	2009	Wood fuel	Cubic metres (m3)	1.38839e+06	0.371639	0.676842
Bosnia and Herzegovina	BIH	80	2010	Wood fuel	Cubic metres (m3)	1.39996e+06	0.377735	0.691054
Bosnia and Herzegovina	BIH	80	2011	Wood fuel	Cubic metres (m3)	1.4796e+06	0.404115	0.741079
Bosnia and Herzegovina	BIH	80	2012	Wood fuel	Cubic metres (m3)	1.4061e+06	0.390235	0.716026
Bosnia and Herzegovina	BIH	80	2013	Wood fuel	Cubic metres (m3)	1.48892e+06	0.420214	0.771725
Bosnia and Herzegovina	BIH	80	2014	Wood fuel	Cubic metres (m3)	1.42664e+06	0.409551	0.753379
Bosnia and Herzegovina	BIH	80	2015	Wood fuel	Cubic metres (m3)	1.4062e+06	0.410092	0.754361
Bosnia and Herzegovina	BIH	80	2016	Wood fuel	Cubic metres (m3)	1.5072e+06	0.445207	0.815424
Bosnia and Herzegovina	BIH	80	2017	Wood fuel	Cubic metres (m3)	1.56604e+06	0.467207	0.85128
Bosnia and Herzegovina	BIH	80	2018	Wood fuel	Cubic metres (m3)	1.55293e+06	0.467181	0.865453
Bosnia and Herzegovina	BIH	80	2019	Wood fuel	Cubic metres (m3)	1.43127e+06	0.433593	0.83954
Botswana	BWA	20	1999	Wood fuel	Cubic metres (m3)	1.17286e+06	0.728378	1.44865
Botswana	BWA	20	2000	Wood fuel	Cubic metres (m3)	1.19199e+06	0.725313	1.47495
Botswana	BWA	20	2001	Wood fuel	Cubic metres (m3)	1.25453e+06	0.749115	1.55392
Botswana	BWA	20	2002	Wood fuel	Cubic metres (m3)	1.46321e+06	0.858482	1.81205
Botswana	BWA	20	2003	Wood fuel	Cubic metres (m3)	1.46169e+06	0.842664	1.80369
Botswana	BWA	20	2004	Wood fuel	Cubic metres (m3)	1.2084e+06	0.68442	1.4803
Botswana	BWA	20	2005	Wood fuel	Cubic metres (m3)	1.14823e+06	0.638312	1.40023
Botswana	BWA	20	2006	Wood fuel	Cubic metres (m3)	1.13157e+06	0.616368	1.38597
Botswana	BWA	20	2007	Wood fuel	Cubic metres (m3)	1.13408e+06	0.604536	1.40703
Botswana	BWA	20	2008	Wood fuel	Cubic metres (m3)	1.13883e+06	0.594599	1.43914
Botswana	BWA	20	2009	Wood fuel	Cubic metres (m3)	1.14242e+06	0.584876	1.47822
Botswana	BWA	20	2010	Wood fuel	Cubic metres (m3)	1.15803e+06	0.582661	1.5332
Botswana	BWA	20	2011	Wood fuel	Cubic metres (m3)	1.16533e+06	0.578149	1.56727
Botswana	BWA	20	2012	Wood fuel	Cubic metres (m3)	1.18004e+06	0.578828	1.60121
Botswana	BWA	20	2013	Wood fuel	Cubic metres (m3)	1.24682e+06	0.604416	1.70309
Botswana	BWA	20	2014	Wood fuel	Cubic metres (m3)	1.31672e+06	0.630244	1.80789
Botswana	BWA	20	2015	Wood fuel	Cubic metres (m3)	1.43886e+06	0.678552	1.9839
Botswana	BWA	20	2016	Wood fuel	Cubic metres (m3)	1.63241e+06	0.755924	2.25925
Botswana	BWA	20	2017	Wood fuel	Cubic metres (m3)	2.22488e+06	1.00879	3.09383
Botswana	BWA	20	2018	Wood fuel	Cubic metres (m3)	2.24357e+06	0.995429	3.16642
Botswana	BWA	20	2019	Wood fuel	Cubic metres (m3)	2.26406e+06	0.98277	3.28294
Brazil	BRA	21	1999	Wood fuel	Cubic metres (m3)	1.21882e+08	0.707308	3.62099
Brazil	BRA	21	2000	Wood fuel	Cubic metres (m3)	1.25854e+08	0.720028	3.80726
Brazil	BRA	21	2001	Wood fuel	Cubic metres (m3)	1.27878e+08	0.721671	3.90742
Brazil	BRA	21	2002	Wood fuel	Cubic metres (m3)	1.31653e+08	0.733291	4.03515
Brazil	BRA	21	2003	Wood fuel	Cubic metres (m3)	1.37111e+08	0.754155	4.21884
Brazil	BRA	21	2004	Wood fuel	Cubic metres (m3)	1.36993e+08	0.744498	4.24043
Brazil	BRA	21	2005	Wood fuel	Cubic metres (m3)	1.19783e+08	0.643547	3.73396
Brazil	BRA	21	2006	Wood fuel	Cubic metres (m3)	1.13517e+08	0.603276	3.56408
Brazil	BRA	21	2007	Wood fuel	Cubic metres (m3)	1.12401e+08	0.591194	3.55509
Brazil	BRA	21	2008	Wood fuel	Cubic metres (m3)	1.11479e+08	0.580523	3.55393
Brazil	BRA	21	2009	Wood fuel	Cubic metres (m3)	1.08835e+08	0.561322	3.49944
Brazil	BRA	21	2010	Wood fuel	Cubic metres (m3)	1.09565e+08	0.559827	3.55484
Brazil	BRA	21	2011	Wood fuel	Cubic metres (m3)	1.11795e+08	0.566018	3.66108
Brazil	BRA	21	2012	Wood fuel	Cubic metres (m3)	1.13034e+08	0.567195	3.73744
Brazil	BRA	21	2013	Wood fuel	Cubic metres (m3)	1.15671e+08	0.57537	3.86353
Brazil	BRA	21	2014	Wood fuel	Cubic metres (m3)	1.18193e+08	0.582911	3.99014
Brazil	BRA	21	2015	Wood fuel	Cubic metres (m3)	1.18594e+08	0.580003	4.04743
Brazil	BRA	21	2016	Wood fuel	Cubic metres (m3)	1.25089e+08	0.606751	4.31504
Brazil	BRA	21	2017	Wood fuel	Cubic metres (m3)	1.31257e+08	0.631543	4.57739
Brazil	BRA	21	2018	Wood fuel	Cubic metres (m3)	1.3476e+08	0.643346	4.76346
Brazil	BRA	21	2019	Wood fuel	Cubic metres (m3)	1.36126e+08	0.644992	4.89267
British Virgin Islands	VGB	239	1999	Wood fuel	Cubic metres (m3)	355.327	0.0177422	0.0300683
British Virgin Islands	VGB	239	2000	Wood fuel	Cubic metres (m3)	363.294	0.0178876	0.030232
British Virgin Islands	VGB	239	2001	Wood fuel	Cubic metres (m3)	368.152	0.0178051	0.030136
British Virgin Islands	VGB	239	2002	Wood fuel	Cubic metres (m3)	374.681	0.0177324	0.030173
British Virgin Islands	VGB	239	2003	Wood fuel	Cubic metres (m3)	388.88	0.0179379	0.0307859
British Virgin Islands	VGB	239	2004	Wood fuel	Cubic metres (m3)	402.491	0.0180271	0.0312977
British Virgin Islands	VGB	239	2005	Wood fuel	Cubic metres (m3)	419.263	0.0181498	0.0318674
British Virgin Islands	VGB	239	2006	Wood fuel	Cubic metres (m3)	438.034	0.0182324	0.0322731
British Virgin Islands	VGB	239	2007	Wood fuel	Cubic metres (m3)	459.875	0.018341	0.0326463
British Virgin Islands	VGB	239	2008	Wood fuel	Cubic metres (m3)	476.705	0.0182769	0.0327238
British Virgin Islands	VGB	239	2009	Wood fuel	Cubic metres (m3)	480.749	0.0177892	0.0320623
British Virgin Islands	VGB	239	2010	Wood fuel	Cubic metres (m3)	472.453	0.0169904	0.0308182
British Virgin Islands	VGB	239	2011	Wood fuel	Cubic metres (m3)	467.346	0.0164929	0.0300745
British Virgin Islands	VGB	239	2012	Wood fuel	Cubic metres (m3)	466.243	0.0162818	0.02981
British Virgin Islands	VGB	239	2013	Wood fuel	Cubic metres (m3)	453.86	0.0157315	0.0288246
British Virgin Islands	VGB	239	2014	Wood fuel	Cubic metres (m3)	422.062	0.0145515	0.0265881
British Virgin Islands	VGB	239	2015	Wood fuel	Cubic metres (m3)	410.469	0.0140808	0.0255742
British Virgin Islands	VGB	239	2016	Wood fuel	Cubic metres (m3)	400.246	0.0136398	0.0245569
British Virgin Islands	VGB	239	2017	Wood fuel	Cubic metres (m3)	395.103	0.0133584	0.0238715
British Virgin Islands	VGB	239	2018	Wood fuel	Cubic metres (m3)	399.817	0.0134129	0.0244224
British Virgin Islands	VGB	239	2019	Wood fuel	Cubic metres (m3)	408.037	0.0135874	0.0260223
Brunei Darussalam	BRN	26	1999	Wood fuel	Cubic metres (m3)	62.6481	0.000192045	0.000654425
Brunei Darussalam	BRN	26	2000	Wood fuel	Cubic metres (m3)	44.9122	0.000134806	0.000467668
Brunei Darussalam	BRN	26	2001	Wood fuel	Cubic metres (m3)	0	0	0
Brunei Darussalam	BRN	26	2002	Wood fuel	Cubic metres (m3)	0	0	0
Brunei Darussalam	BRN	26	2003	Wood fuel	Cubic metres (m3)	68.9594	0.000195199	0.000707731
Brunei Darussalam	BRN	26	2004	Wood fuel	Cubic metres (m3)	67.6208	0.000188134	0.000691486
Brunei Darussalam	BRN	26	2005	Wood fuel	Cubic metres (m3)	70.4562	0.00019296	0.000718932
Brunei Darussalam	BRN	26	2006	Wood fuel	Cubic metres (m3)	70.4455	0.000190253	0.000718639
Brunei Darussalam	BRN	26	2007	Wood fuel	Cubic metres (m3)	4.39932	1.17343e-05	4.49435e-05
Brunei Darussalam	BRN	26	2008	Wood fuel	Cubic metres (m3)	6.0151	1.58523e-05	6.15691e-05
Brunei Darussalam	BRN	26	2009	Wood fuel	Cubic metres (m3)	1.94382	5.06273e-06	1.99409e-05
Brunei Darussalam	BRN	26	2010	Wood fuel	Cubic metres (m3)	5.40456	1.39072e-05	5.55385e-05
Brunei Darussalam	BRN	26	2011	Wood fuel	Cubic metres (m3)	7.72862	1.96325e-05	7.94509e-05
Brunei Darussalam	BRN	26	2012	Wood fuel	Cubic metres (m3)	68.4509	0.00017154	0.000703161
Brunei Darussalam	BRN	26	2013	Wood fuel	Cubic metres (m3)	72.5515	0.000179398	0.000744912
Brunei Darussalam	BRN	26	2014	Wood fuel	Cubic metres (m3)	83.9217	0.000204814	0.000861632
Brunei Darussalam	BRN	26	2015	Wood fuel	Cubic metres (m3)	95.9408	0.000231228	0.000985083
Brunei Darussalam	BRN	26	2016	Wood fuel	Cubic metres (m3)	108.501	0.000258444	0.00111373
Brunei Darussalam	BRN	26	2017	Wood fuel	Cubic metres (m3)	85.9944	0.000202591	0.000882859
Brunei Darussalam	BRN	26	2018	Wood fuel	Cubic metres (m3)	116.728	0.000272118	0.00120514
Brunei Darussalam	BRN	26	2019	Wood fuel	Cubic metres (m3)	125.249	0.00028906	0.00130881
Bulgaria	BGR	27	1999	Wood fuel	Cubic metres (m3)	1.57956e+06	0.192186	0.613546
Bulgaria	BGR	27	2000	Wood fuel	Cubic metres (m3)	1.77112e+06	0.217604	0.699415
Bulgaria	BGR	27	2001	Wood fuel	Cubic metres (m3)	1.78455e+06	0.222344	0.721244
Bulgaria	BGR	27	2002	Wood fuel	Cubic metres (m3)	2.05326e+06	0.260239	0.853946
Bulgaria	BGR	27	2003	Wood fuel	Cubic metres (m3)	2.2837e+06	0.2932	0.973653
Bulgaria	BGR	27	2004	Wood fuel	Cubic metres (m3)	2.56755e+06	0.332067	1.11586
Bulgaria	BGR	27	2005	Wood fuel	Cubic metres (m3)	2.6448e+06	0.343879	1.16937
Bulgaria	BGR	27	2006	Wood fuel	Cubic metres (m3)	2.69637e+06	0.352983	1.21514
Bulgaria	BGR	27	2007	Wood fuel	Cubic metres (m3)	2.58179e+06	0.340717	1.18784
Bulgaria	BGR	27	2008	Wood fuel	Cubic metres (m3)	2.5599e+06	0.340366	1.20171
Bulgaria	BGR	27	2009	Wood fuel	Cubic metres (m3)	2.47288e+06	0.330974	1.1833
Bulgaria	BGR	27	2010	Wood fuel	Cubic metres (m3)	2.60495e+06	0.350804	1.26997
Bulgaria	BGR	27	2011	Wood fuel	Cubic metres (m3)	2.80864e+06	0.380573	1.39511
Bulgaria	BGR	27	2012	Wood fuel	Cubic metres (m3)	2.86467e+06	0.390569	1.44986
Bulgaria	BGR	27	2013	Wood fuel	Cubic metres (m3)	2.6841e+06	0.368214	1.38422
Bulgaria	BGR	27	2014	Wood fuel	Cubic metres (m3)	2.82948e+06	0.390555	1.48691
Bulgaria	BGR	27	2015	Wood fuel	Cubic metres (m3)	2.75952e+06	0.383294	1.47802
Bulgaria	BGR	27	2016	Wood fuel	Cubic metres (m3)	2.86779e+06	0.40093	1.56622
Bulgaria	BGR	27	2017	Wood fuel	Cubic metres (m3)	2.76002e+06	0.388524	1.53777
Bulgaria	BGR	27	2018	Wood fuel	Cubic metres (m3)	2.7198e+06	0.385973	1.54716
Bulgaria	BGR	27	2019	Wood fuel	Cubic metres (m3)	2.52923e+06	0.362358	1.47024
Burkina Faso	BFA	233	1999	Wood fuel	Cubic metres (m3)	7.16089e+06	0.63468	0.766171
Burkina Faso	BFA	233	2000	Wood fuel	Cubic metres (m3)	7.34304e+06	0.632583	0.770064
Burkina Faso	BFA	233	2001	Wood fuel	Cubic metres (m3)	7.26713e+06	0.608402	0.746898
Burkina Faso	BFA	233	2002	Wood fuel	Cubic metres (m3)	6.78403e+06	0.551868	0.683327
Burkina Faso	BFA	233	2003	Wood fuel	Cubic metres (m3)	7.11569e+06	0.562293	0.702732
Burkina Faso	BFA	233	2004	Wood fuel	Cubic metres (m3)	8.16784e+06	0.626815	0.791265
Burkina Faso	BFA	233	2005	Wood fuel	Cubic metres (m3)	9.52401e+06	0.709593	0.904769
Burkina Faso	BFA	233	2006	Wood fuel	Cubic metres (m3)	1.02611e+07	0.741997	0.954928
Burkina Faso	BFA	233	2007	Wood fuel	Cubic metres (m3)	1.02469e+07	0.718965	0.933276
Burkina Faso	BFA	233	2008	Wood fuel	Cubic metres (m3)	8.53857e+06	0.581264	0.760449
Burkina Faso	BFA	233	2009	Wood fuel	Cubic metres (m3)	8.56748e+06	0.565852	0.745525
Burkina Faso	BFA	233	2010	Wood fuel	Cubic metres (m3)	9.1481e+06	0.586221	0.777741
Burkina Faso	BFA	233	2011	Wood fuel	Cubic metres (m3)	1.34729e+07	0.837759	1.11974
Burkina Faso	BFA	233	2012	Wood fuel	Cubic metres (m3)	1.4547e+07	0.877838	1.18252
Burkina Faso	BFA	233	2013	Wood fuel	Cubic metres (m3)	1.5074e+07	0.882934	1.19885
Burkina Faso	BFA	233	2014	Wood fuel	Cubic metres (m3)	1.51723e+07	0.862754	1.18084
Burkina Faso	BFA	233	2015	Wood fuel	Cubic metres (m3)	1.3776e+07	0.760658	1.0496
Burkina Faso	BFA	233	2016	Wood fuel	Cubic metres (m3)	1.56854e+07	0.8412	1.17046
Burkina Faso	BFA	233	2017	Wood fuel	Cubic metres (m3)	1.69038e+07	0.880718	1.23596
Burkina Faso	BFA	233	2018	Wood fuel	Cubic metres (m3)	1.74285e+07	0.882387	1.24912
Burkina Faso	BFA	233	2019	Wood fuel	Cubic metres (m3)	1.79085e+07	0.881265	1.25859
Burundi	BDI	29	1999	Wood fuel	Cubic metres (m3)	5.72152e+06	0.912898	0.990798
Burundi	BDI	29	2000	Wood fuel	Cubic metres (m3)	6.03442e+06	0.946116	1.02762
Burundi	BDI	29	2001	Wood fuel	Cubic metres (m3)	7.26635e+06	1.11359	1.21091
Burundi	BDI	29	2002	Wood fuel	Cubic metres (m3)	7.94083e+06	1.18407	1.28946
Burundi	BDI	29	2003	Wood fuel	Cubic metres (m3)	8.34068e+06	1.20729	1.31694
Burundi	BDI	29	2004	Wood fuel	Cubic metres (m3)	8.63655e+06	1.21133	1.32375
Burundi	BDI	29	2005	Wood fuel	Cubic metres (m3)	8.94529e+06	1.21457	1.32971
Burundi	BDI	29	2006	Wood fuel	Cubic metres (m3)	9.16956e+06	1.20506	1.32157
Burundi	BDI	29	2007	Wood fuel	Cubic metres (m3)	9.11334e+06	1.15908	1.27331
Burundi	BDI	29	2008	Wood fuel	Cubic metres (m3)	7.58613e+06	0.933647	1.02787
Burundi	BDI	29	2009	Wood fuel	Cubic metres (m3)	8.52984e+06	1.01577	1.12124
Burundi	BDI	29	2010	Wood fuel	Cubic metres (m3)	9.25717e+06	1.06697	1.18161
Burundi	BDI	29	2011	Wood fuel	Cubic metres (m3)	1.02179e+07	1.14057	1.26823
Burundi	BDI	29	2012	Wood fuel	Cubic metres (m3)	7.07292e+06	0.765027	0.85463
Burundi	BDI	29	2013	Wood fuel	Cubic metres (m3)	6.93783e+06	0.727198	0.816325
Burundi	BDI	29	2014	Wood fuel	Cubic metres (m3)	7.63899e+06	0.775942	0.875371
Burundi	BDI	29	2015	Wood fuel	Cubic metres (m3)	1.12896e+07	1.11119	1.25928
Burundi	BDI	29	2016	Wood fuel	Cubic metres (m3)	1.19984e+07	1.14405	1.30123
Burundi	BDI	29	2017	Wood fuel	Cubic metres (m3)	1.0839e+07	1.00107	1.14217
Burundi	BDI	29	2018	Wood fuel	Cubic metres (m3)	1.06718e+07	0.954946	1.09475
Burundi	BDI	29	2019	Wood fuel	Cubic metres (m3)	1.07179e+07	0.929521	1.0727
Cabo Verde	CPV	35	1999	Wood fuel	Cubic metres (m3)	125013	0.29733	0.617494
Cabo Verde	CPV	35	2000	Wood fuel	Cubic metres (m3)	126277	0.294903	0.623149
Cabo Verde	CPV	35	2001	Wood fuel	Cubic metres (m3)	129868	0.298067	0.640477
Cabo Verde	CPV	35	2002	Wood fuel	Cubic metres (m3)	134046	0.302622	0.661026
Cabo Verde	CPV	35	2003	Wood fuel	Cubic metres (m3)	140315	0.311862	0.692982
Cabo Verde	CPV	35	2004	Wood fuel	Cubic metres (m3)	146405	0.320623	0.725427
Cabo Verde	CPV	35	2005	Wood fuel	Cubic metres (m3)	151435	0.327043	0.75419
Cabo Verde	CPV	35	2006	Wood fuel	Cubic metres (m3)	153912	0.328054	0.771924
Cabo Verde	CPV	35	2007	Wood fuel	Cubic metres (m3)	154563	0.325373	0.782052
Cabo Verde	CPV	35	2008	Wood fuel	Cubic metres (m3)	154028	0.320315	0.78693
Cabo Verde	CPV	35	2009	Wood fuel	Cubic metres (m3)	154954	0.318383	0.799955
Cabo Verde	CPV	35	2010	Wood fuel	Cubic metres (m3)	156348	0.317367	0.814163
Cabo Verde	CPV	35	2011	Wood fuel	Cubic metres (m3)	159238	0.319216	0.832775
Cabo Verde	CPV	35	2012	Wood fuel	Cubic metres (m3)	161309	0.319256	0.844075
Cabo Verde	CPV	35	2013	Wood fuel	Cubic metres (m3)	164445	0.321341	0.861394
Cabo Verde	CPV	35	2014	Wood fuel	Cubic metres (m3)	167543	0.323282	0.879621
Cabo Verde	CPV	35	2015	Wood fuel	Cubic metres (m3)	173298	0.330253	0.911632
Cabo Verde	CPV	35	2016	Wood fuel	Cubic metres (m3)	174405	0.328348	0.917516
Cabo Verde	CPV	35	2017	Wood fuel	Cubic metres (m3)	167172	0.311017	0.878905
Cabo Verde	CPV	35	2018	Wood fuel	Cubic metres (m3)	157291	0.289266	0.832251
Cabo Verde	CPV	35	2019	Wood fuel	Cubic metres (m3)	149582	0.271997	0.803354
Cambodia	KHM	115	1999	Wood fuel	Cubic metres (m3)	6.48491e+06	0.545583	0.669171
Cambodia	KHM	115	2000	Wood fuel	Cubic metres (m3)	5.83303e+06	0.47985	0.589414
Cambodia	KHM	115	2001	Wood fuel	Cubic metres (m3)	5.53342e+06	0.446046	0.548666
Cambodia	KHM	115	2002	Wood fuel	Cubic metres (m3)	5.77527e+06	0.45704	0.562966
Cambodia	KHM	115	2003	Wood fuel	Cubic metres (m3)	6.35407e+06	0.494228	0.609664
Cambodia	KHM	115	2004	Wood fuel	Cubic metres (m3)	6.84413e+06	0.523743	0.647084
Cambodia	KHM	115	2005	Wood fuel	Cubic metres (m3)	7.50652e+06	0.565532	0.699764
Cambodia	KHM	115	2006	Wood fuel	Cubic metres (m3)	8.17456e+06	0.606559	0.751499
Cambodia	KHM	115	2007	Wood fuel	Cubic metres (m3)	8.02071e+06	0.586344	0.727402
Cambodia	KHM	115	2008	Wood fuel	Cubic metres (m3)	7.95894e+06	0.573217	0.712948
Cambodia	KHM	115	2009	Wood fuel	Cubic metres (m3)	7.84755e+06	0.556796	0.69529
Cambodia	KHM	115	2010	Wood fuel	Cubic metres (m3)	7.60756e+06	0.531568	0.666903
Cambodia	KHM	115	2011	Wood fuel	Cubic metres (m3)	7.26916e+06	0.499906	0.630125
Cambodia	KHM	115	2012	Wood fuel	Cubic metres (m3)	7.01818e+06	0.474795	0.601286
Cambodia	KHM	115	2013	Wood fuel	Cubic metres (m3)	6.68405e+06	0.444829	0.566043
Cambodia	KHM	115	2014	Wood fuel	Cubic metres (m3)	6.22975e+06	0.407874	0.52157
Cambodia	KHM	115	2015	Wood fuel	Cubic metres (m3)	6.61841e+06	0.426402	0.547992
Cambodia	KHM	115	2016	Wood fuel	Cubic metres (m3)	7.03558e+06	0.446228	0.576387
Cambodia	KHM	115	2017	Wood fuel	Cubic metres (m3)	7.38349e+06	0.461195	0.598801
Cambodia	KHM	115	2018	Wood fuel	Cubic metres (m3)	7.84555e+06	0.48282	0.630212
Cambodia	KHM	115	2019	Wood fuel	Cubic metres (m3)	8.19896e+06	0.497309	0.65268
Cameroon	CMR	32	1999	Wood fuel	Cubic metres (m3)	6.21194e+06	0.411044	0.746596
Cameroon	CMR	32	2000	Wood fuel	Cubic metres (m3)	6.05934e+06	0.390573	0.717191
Cameroon	CMR	32	2001	Wood fuel	Cubic metres (m3)	6.0482e+06	0.3797	0.70497
Cameroon	CMR	32	2002	Wood fuel	Cubic metres (m3)	6.21152e+06	0.379734	0.712955
Cameroon	CMR	32	2003	Wood fuel	Cubic metres (m3)	6.73553e+06	0.400901	0.761277
Cameroon	CMR	32	2004	Wood fuel	Cubic metres (m3)	9.21825e+06	0.534105	1.02593
Cameroon	CMR	32	2005	Wood fuel	Cubic metres (m3)	1.02175e+07	0.576176	1.11968
Cameroon	CMR	32	2006	Wood fuel	Cubic metres (m3)	1.06132e+07	0.582385	1.14515
Cameroon	CMR	32	2007	Wood fuel	Cubic metres (m3)	1.08048e+07	0.576853	1.14787
Cameroon	CMR	32	2008	Wood fuel	Cubic metres (m3)	1.09946e+07	0.57107	1.15019
Cameroon	CMR	32	2009	Wood fuel	Cubic metres (m3)	1.13403e+07	0.573042	1.16838
Cameroon	CMR	32	2010	Wood fuel	Cubic metres (m3)	1.13481e+07	0.557888	1.15168
Cameroon	CMR	32	2011	Wood fuel	Cubic metres (m3)	1.07636e+07	0.514846	1.07628
Cameroon	CMR	32	2012	Wood fuel	Cubic metres (m3)	7.91886e+06	0.368569	0.78035
Cameroon	CMR	32	2013	Wood fuel	Cubic metres (m3)	7.45663e+06	0.337753	0.724372
Cameroon	CMR	32	2014	Wood fuel	Cubic metres (m3)	7.48052e+06	0.329804	0.716594
Cameroon	CMR	32	2015	Wood fuel	Cubic metres (m3)	7.7061e+06	0.330757	0.728187
Cameroon	CMR	32	2016	Wood fuel	Cubic metres (m3)	7.929e+06	0.331389	0.739354
Cameroon	CMR	32	2017	Wood fuel	Cubic metres (m3)	8.2124e+06	0.334297	0.75594
Cameroon	CMR	32	2018	Wood fuel	Cubic metres (m3)	8.73277e+06	0.346317	0.793829
Cameroon	CMR	32	2019	Wood fuel	Cubic metres (m3)	9.21143e+06	0.355978	0.82724
Canada	CAN	33	1999	Wood fuel	Cubic metres (m3)	2.80812e+06	0.0923791	0.441138
Canada	CAN	33	2000	Wood fuel	Cubic metres (m3)	2.90302e+06	0.0945692	0.460961
Canada	CAN	33	2001	Wood fuel	Cubic metres (m3)	2.903e+06	0.0935984	0.462395
Canada	CAN	33	2002	Wood fuel	Cubic metres (m3)	2.86406e+06	0.0913677	0.45451
Canada	CAN	33	2003	Wood fuel	Cubic metres (m3)	2.92023e+06	0.0922449	0.460846
Canada	CAN	33	2004	Wood fuel	Cubic metres (m3)	2.8161e+06	0.0881601	0.441457
Canada	CAN	33	2005	Wood fuel	Cubic metres (m3)	3.00003e+06	0.0930629	0.467259
Canada	CAN	33	2006	Wood fuel	Cubic metres (m3)	2.93179e+06	0.0900148	0.454337
Canada	CAN	33	2007	Wood fuel	Cubic metres (m3)	3.12805e+06	0.09496	0.482994
Canada	CAN	33	2008	Wood fuel	Cubic metres (m3)	2.88415e+06	0.0865277	0.444315
Canada	CAN	33	2009	Wood fuel	Cubic metres (m3)	2.82081e+06	0.0836003	0.43414
Canada	CAN	33	2010	Wood fuel	Cubic metres (m3)	2.63831e+06	0.0772541	0.405363
Canada	CAN	33	2011	Wood fuel	Cubic metres (m3)	2.16488e+06	0.0626732	0.331133
Canada	CAN	33	2012	Wood fuel	Cubic metres (m3)	2.2486e+06	0.064397	0.341559
Canada	CAN	33	2013	Wood fuel	Cubic metres (m3)	3.01015e+06	0.0852908	0.453783
Canada	CAN	33	2014	Wood fuel	Cubic metres (m3)	3.28651e+06	0.092137	0.491545
Canada	CAN	33	2015	Wood fuel	Cubic metres (m3)	3.20612e+06	0.0889699	0.475823
Canada	CAN	33	2016	Wood fuel	Cubic metres (m3)	2.71542e+06	0.0746449	0.400149
Canada	CAN	33	2017	Wood fuel	Cubic metres (m3)	2.35715e+06	0.0642141	0.345013
Canada	CAN	33	2018	Wood fuel	Cubic metres (m3)	1.98948e+06	0.0536178	0.28877
Canada	CAN	33	2019	Wood fuel	Cubic metres (m3)	2.08724e+06	0.055537	0.299866
Central African Republic	CAF	37	1999	Wood fuel	Cubic metres (m3)	3.32539e+06	0.934615	1.44823
Central African Republic	CAF	37	2000	Wood fuel	Cubic metres (m3)	3.40145e+06	0.934345	1.45266
Central African Republic	CAF	37	2001	Wood fuel	Cubic metres (m3)	3.48003e+06	0.935019	1.45829
Central African Republic	CAF	37	2002	Wood fuel	Cubic metres (m3)	3.55531e+06	0.935056	1.46274
Central African Republic	CAF	37	2003	Wood fuel	Cubic metres (m3)	3.62417e+06	0.933712	1.46517
Central African Republic	CAF	37	2004	Wood fuel	Cubic metres (m3)	3.73481e+06	0.943244	1.48491
Central African Republic	CAF	37	2005	Wood fuel	Cubic metres (m3)	3.83564e+06	0.949889	1.50056
Central African Republic	CAF	37	2006	Wood fuel	Cubic metres (m3)	3.93594e+06	0.955723	1.51549
Central African Republic	CAF	37	2007	Wood fuel	Cubic metres (m3)	4.03637e+06	0.961248	1.53049
Central African Republic	CAF	37	2008	Wood fuel	Cubic metres (m3)	4.12939e+06	0.966515	1.54562
Central African Republic	CAF	37	2009	Wood fuel	Cubic metres (m3)	4.21824e+06	0.972596	1.56264
Central African Republic	CAF	37	2010	Wood fuel	Cubic metres (m3)	4.2871e+06	0.97706	1.5773
Central African Republic	CAF	37	2011	Wood fuel	Cubic metres (m3)	4.31e+06	0.97529	1.58178
Central African Republic	CAF	37	2012	Wood fuel	Cubic metres (m3)	4.35338e+06	0.981803	1.5998
Central African Republic	CAF	37	2013	Wood fuel	Cubic metres (m3)	4.45333e+06	1.00104	1.63964
Central African Republic	CAF	37	2014	Wood fuel	Cubic metres (m3)	4.61096e+06	1.03249	1.70097
Central African Republic	CAF	37	2015	Wood fuel	Cubic metres (m3)	4.86068e+06	1.08191	1.79187
Central African Republic	CAF	37	2016	Wood fuel	Cubic metres (m3)	4.81715e+06	1.06185	1.76513
Central African Republic	CAF	37	2017	Wood fuel	Cubic metres (m3)	4.7643e+06	1.03649	1.72852
Central African Republic	CAF	37	2018	Wood fuel	Cubic metres (m3)	4.6962e+06	1.00637	1.6954
Central African Republic	CAF	37	2019	Wood fuel	Cubic metres (m3)	4.64257e+06	0.97839	1.67856
Chad	TCD	39	1999	Wood fuel	Cubic metres (m3)	9.0979e+06	1.12965	1.44095
Chad	TCD	39	2000	Wood fuel	Cubic metres (m3)	9.56376e+06	1.14466	1.46072
Chad	TCD	39	2001	Wood fuel	Cubic metres (m3)	9.96923e+06	1.1488	1.46661
Chad	TCD	39	2002	Wood fuel	Cubic metres (m3)	1.03462e+07	1.14695	1.46485
Chad	TCD	39	2003	Wood fuel	Cubic metres (m3)	1.06347e+07	1.13459	1.44968
Chad	TCD	39	2004	Wood fuel	Cubic metres (m3)	1.09059e+07	1.12039	1.43215
Chad	TCD	39	2005	Wood fuel	Cubic metres (m3)	1.11687e+07	1.10611	1.41448
Chad	TCD	39	2006	Wood fuel	Cubic metres (m3)	1.14783e+07	1.09759	1.40419
Chad	TCD	39	2007	Wood fuel	Cubic metres (m3)	1.17949e+07	1.09043	1.39559
Chad	TCD	39	2008	Wood fuel	Cubic metres (m3)	1.21112e+07	1.0829	1.38657
Chad	TCD	39	2009	Wood fuel	Cubic metres (m3)	1.24072e+07	1.0732	1.37477
Chad	TCD	39	2010	Wood fuel	Cubic metres (m3)	1.26804e+07	1.06097	1.35994
Chad	TCD	39	2011	Wood fuel	Cubic metres (m3)	1.29273e+07	1.04586	1.34177
Chad	TCD	39	2012	Wood fuel	Cubic metres (m3)	1.31204e+07	1.02618	1.318
Chad	TCD	39	2013	Wood fuel	Cubic metres (m3)	1.32943e+07	1.0056	1.29335
Chad	TCD	39	2014	Wood fuel	Cubic metres (m3)	1.32753e+07	0.971628	1.25165
Chad	TCD	39	2015	Wood fuel	Cubic metres (m3)	1.25239e+07	0.887516	1.1454
Chad	TCD	39	2016	Wood fuel	Cubic metres (m3)	1.10811e+07	0.760954	0.984124
Chad	TCD	39	2017	Wood fuel	Cubic metres (m3)	1.1042e+07	0.735326	0.95321
Chad	TCD	39	2018	Wood fuel	Cubic metres (m3)	1.14024e+07	0.73669	0.957475
Chad	TCD	39	2019	Wood fuel	Cubic metres (m3)	1.17641e+07	0.737706	0.961543
Chile	CHL	40	1999	Wood fuel	Cubic metres (m3)	1.05892e+07	0.698371	4.90931
Chile	CHL	40	2000	Wood fuel	Cubic metres (m3)	1.12115e+07	0.730741	5.25533
Chile	CHL	40	2001	Wood fuel	Cubic metres (m3)	1.14941e+07	0.740784	5.43001
Chile	CHL	40	2002	Wood fuel	Cubic metres (m3)	1.1647e+07	0.742614	5.52574
Chile	CHL	40	2003	Wood fuel	Cubic metres (m3)	1.19919e+07	0.756591	5.68447
Chile	CHL	40	2004	Wood fuel	Cubic metres (m3)	1.24334e+07	0.77634	5.85716
Chile	CHL	40	2005	Wood fuel	Cubic metres (m3)	1.29539e+07	0.800484	6.05348
Chile	CHL	40	2006	Wood fuel	Cubic metres (m3)	1.33576e+07	0.816761	6.20131
Chile	CHL	40	2007	Wood fuel	Cubic metres (m3)	1.38303e+07	0.836671	6.38641
Chile	CHL	40	2008	Wood fuel	Cubic metres (m3)	1.39225e+07	0.833293	6.39218
Chile	CHL	40	2009	Wood fuel	Cubic metres (m3)	1.38839e+07	0.822171	6.33404
Chile	CHL	40	2010	Wood fuel	Cubic metres (m3)	1.33261e+07	0.780983	6.04154
Chile	CHL	40	2011	Wood fuel	Cubic metres (m3)	1.34354e+07	0.779628	6.05764
Chile	CHL	40	2012	Wood fuel	Cubic metres (m3)	1.18856e+07	0.683143	5.33256
Chile	CHL	40	2013	Wood fuel	Cubic metres (m3)	1.12713e+07	0.641388	5.0293
Chile	CHL	40	2014	Wood fuel	Cubic metres (m3)	1.14401e+07	0.644161	5.07308
Chile	CHL	40	2015	Wood fuel	Cubic metres (m3)	1.17509e+07	0.653995	5.17378
Chile	CHL	40	2016	Wood fuel	Cubic metres (m3)	1.16398e+07	0.639258	5.08239
Chile	CHL	40	2017	Wood fuel	Cubic metres (m3)	1.12645e+07	0.609733	4.87396
Chile	CHL	40	2018	Wood fuel	Cubic metres (m3)	1.10967e+07	0.592604	4.76524
Chile	CHL	40	2019	Wood fuel	Cubic metres (m3)	1.1103e+07	0.585809	4.74124
China, Hong Kong SAR	HKG	96	1999	Wood fuel	Cubic metres (m3)	31678.6	0.00479437
China, Hong Kong SAR	HKG	96	2000	Wood fuel	Cubic metres (m3)	33131.7	0.00496637
China, Hong Kong SAR	HKG	96	2001	Wood fuel	Cubic metres (m3)	33918.1	0.00505482
China, Hong Kong SAR	HKG	96	2002	Wood fuel	Cubic metres (m3)	34128.7	0.00507244
China, Hong Kong SAR	HKG	96	2003	Wood fuel	Cubic metres (m3)	34295.1	0.00508094
China, Hong Kong SAR	HKG	96	2004	Wood fuel	Cubic metres (m3)	34584.4	0.00510222
China, Hong Kong SAR	HKG	96	2005	Wood fuel	Cubic metres (m3)	34954	0.00512932
China, Hong Kong SAR	HKG	96	2006	Wood fuel	Cubic metres (m3)	35394.7	0.00516022
China, Hong Kong SAR	HKG	96	2007	Wood fuel	Cubic metres (m3)	35844.2	0.00518744
China, Hong Kong SAR	HKG	96	2008	Wood fuel	Cubic metres (m3)	36344.9	0.00522721
China, Hong Kong SAR	HKG	96	2009	Wood fuel	Cubic metres (m3)	36929.3	0.00528573
China, Hong Kong SAR	HKG	96	2010	Wood fuel	Cubic metres (m3)	37654.7	0.00536207
China, Hong Kong SAR	HKG	96	2011	Wood fuel	Cubic metres (m3)	38506.3	0.00544461
China, Hong Kong SAR	HKG	96	2012	Wood fuel	Cubic metres (m3)	39500.6	0.0055372
China, Hong Kong SAR	HKG	96	2013	Wood fuel	Cubic metres (m3)	40964.8	0.00569783
China, Hong Kong SAR	HKG	96	2014	Wood fuel	Cubic metres (m3)	40707.4	0.0056248
China, Hong Kong SAR	HKG	96	2015	Wood fuel	Cubic metres (m3)	41816.6	0.00574121
China, Hong Kong SAR	HKG	96	2016	Wood fuel	Cubic metres (m3)	42444.6	0.00578555
China, Hong Kong SAR	HKG	96	2017	Wood fuel	Cubic metres (m3)	43226.9	0.00584599
China, Hong Kong SAR	HKG	96	2018	Wood fuel	Cubic metres (m3)	43925.4	0.00589525
China, Hong Kong SAR	HKG	96	2019	Wood fuel	Cubic metres (m3)	44207.2	0.00589019
China, Macao SAR	MAC	128	1999	Wood fuel	Cubic metres (m3)	3533.1	0.00844432
China, Macao SAR	MAC	128	2000	Wood fuel	Cubic metres (m3)	3668.82	0.00857705
China, Macao SAR	MAC	128	2001	Wood fuel	Cubic metres (m3)	3894.06	0.00889179
China, Macao SAR	MAC	128	2002	Wood fuel	Cubic metres (m3)	4237.15	0.00943918
China, Macao SAR	MAC	128	2003	Wood fuel	Cubic metres (m3)	4713.76	0.0102446
China, Macao SAR	MAC	128	2004	Wood fuel	Cubic metres (m3)	4948.53	0.0104939
China, Macao SAR	MAC	128	2005	Wood fuel	Cubic metres (m3)	4973.18	0.0102986
China, Macao SAR	MAC	128	2006	Wood fuel	Cubic metres (m3)	5100.2	0.0103279
China, Macao SAR	MAC	128	2007	Wood fuel	Cubic metres (m3)	5257.32	0.010422
China, Macao SAR	MAC	128	2008	Wood fuel	Cubic metres (m3)	5515.43	0.0107038
China, Macao SAR	MAC	128	2009	Wood fuel	Cubic metres (m3)	5715.09	0.0108564
China, Macao SAR	MAC	128	2010	Wood fuel	Cubic metres (m3)	6093.47	0.0113225
China, Macao SAR	MAC	128	2011	Wood fuel	Cubic metres (m3)	6526.93	0.0118499
China, Macao SAR	MAC	128	2012	Wood fuel	Cubic metres (m3)	7114.61	0.0126108
China, Macao SAR	MAC	128	2013	Wood fuel	Cubic metres (m3)	7559.13	0.0130933
China, Macao SAR	MAC	128	2014	Wood fuel	Cubic metres (m3)	7665.84	0.0129902
China, Macao SAR	MAC	128	2015	Wood fuel	Cubic metres (m3)	7644.74	0.0126962
China, Macao SAR	MAC	128	2016	Wood fuel	Cubic metres (m3)	7792.55	0.0127143
China, Macao SAR	MAC	128	2017	Wood fuel	Cubic metres (m3)	8164.59	0.0131153
China, Macao SAR	MAC	128	2018	Wood fuel	Cubic metres (m3)	8442.94	0.0133661
China, Macao SAR	MAC	128	2019	Wood fuel	Cubic metres (m3)	8486.76	0.0132515
China, Taiwan Province of	TWN	214	1999	Wood fuel	Cubic metres (m3)	4126.18	0.000188935	0.000624552
China, Taiwan Province of	TWN	214	2000	Wood fuel	Cubic metres (m3)	3806.78	0.000173306	0.000578468
China, Taiwan Province of	TWN	214	2001	Wood fuel	Cubic metres (m3)	5479.09	0.000247829	0.00083852
China, Taiwan Province of	TWN	214	2002	Wood fuel	Cubic metres (m3)	6717.71	0.000301721	0.00103834
China, Taiwan Province of	TWN	214	2003	Wood fuel	Cubic metres (m3)	8679.11	0.000387134	0.00135564
China, Taiwan Province of	TWN	214	2004	Wood fuel	Cubic metres (m3)	10508.3	0.000465619	0.00165893
China, Taiwan Province of	TWN	214	2005	Wood fuel	Cubic metres (m3)	10382.2	0.000457236	0.00165762
China, Taiwan Province of	TWN	214	2006	Wood fuel	Cubic metres (m3)	7173.51	0.000314282	0.00115962
China, Taiwan Province of	TWN	214	2007	Wood fuel	Cubic metres (m3)	6810.02	0.00029704	0.00111575
China, Taiwan Province of	TWN	214	2008	Wood fuel	Cubic metres (m3)	5283.58	0.00022953	0.00087775
China, Taiwan Province of	TWN	214	2009	Wood fuel	Cubic metres (m3)	2440.3	0.000105618	0.000411197
China, Taiwan Province of	TWN	214	2010	Wood fuel	Cubic metres (m3)	1781.92	7.68499e-05	0.000304668
China, Taiwan Province of	TWN	214	2011	Wood fuel	Cubic metres (m3)	1124.76	4.83388e-05	0.000195216
China, Taiwan Province of	TWN	214	2012	Wood fuel	Cubic metres (m3)	3565.05	0.000152691	0.000628329
China, Taiwan Province of	TWN	214	2013	Wood fuel	Cubic metres (m3)	4314.29	0.000184195	0.000771918
China, Taiwan Province of	TWN	214	2014	Wood fuel	Cubic metres (m3)	5644.77	0.000240302	0.00102486
China, Taiwan Province of	TWN	214	2015	Wood fuel	Cubic metres (m3)	5939.54	0.000252155	0.00109479
China, Taiwan Province of	TWN	214	2016	Wood fuel	Cubic metres (m3)	5506.04	0.000233112	0.00103183
China, Taiwan Province of	TWN	214	2017	Wood fuel	Cubic metres (m3)	4129.37	0.000174375	0.000787135
China, Taiwan Province of	TWN	214	2018	Wood fuel	Cubic metres (m3)	4927.59	0.000207752	0.000949598
China, Taiwan Province of	TWN	214	2019	Wood fuel	Cubic metres (m3)	1757.54	7.40671e-05	0.000339856
China, mainland	CHN	41	1999	Wood fuel	Cubic metres (m3)	2.16635e+08	0.169003	0.260759
China, mainland	CHN	41	2000	Wood fuel	Cubic metres (m3)	2.18811e+08	0.16956	0.265985
China, mainland	CHN	41	2001	Wood fuel	Cubic metres (m3)	2.21052e+08	0.170175	0.272161
China, mainland	CHN	41	2002	Wood fuel	Cubic metres (m3)	2.2424e+08	0.171525	0.28039
China, mainland	CHN	41	2003	Wood fuel	Cubic metres (m3)	2.26938e+08	0.172526	0.288475
China, mainland	CHN	41	2004	Wood fuel	Cubic metres (m3)	2.3011e+08	0.173915	0.297588
China, mainland	CHN	41	2005	Wood fuel	Cubic metres (m3)	2.3194e+08	0.174297	0.305315
China, mainland	CHN	41	2006	Wood fuel	Cubic metres (m3)	2.34005e+08	0.174841	0.313615
China, mainland	CHN	41	2007	Wood fuel	Cubic metres (m3)	2.36913e+08	0.176002	0.323373
China, mainland	CHN	41	2008	Wood fuel	Cubic metres (m3)	2.39889e+08	0.177217	0.333744
China, mainland	CHN	41	2009	Wood fuel	Cubic metres (m3)	2.44669e+08	0.179766	0.347272
China, mainland	CHN	41	2010	Wood fuel	Cubic metres (m3)	2.49394e+08	0.182229	0.361237
China, mainland	CHN	41	2011	Wood fuel	Cubic metres (m3)	2.59882e+08	0.188793	0.384008
China, mainland	CHN	41	2012	Wood fuel	Cubic metres (m3)	2.68288e+08	0.193741	0.404333
China, mainland	CHN	41	2013	Wood fuel	Cubic metres (m3)	2.73613e+08	0.196535	0.421043
China, mainland	CHN	41	2014	Wood fuel	Cubic metres (m3)	2.78007e+08	0.198777	0.43742
China, mainland	CHN	41	2015	Wood fuel	Cubic metres (m3)	2.7944e+08	0.198799	0.449809
China, mainland	CHN	41	2016	Wood fuel	Cubic metres (m3)	2.77516e+08	0.196111	0.45683
China, mainland	CHN	41	2017	Wood fuel	Cubic metres (m3)	2.74431e+08	0.192612	0.462209
China, mainland	CHN	41	2018	Wood fuel	Cubic metres (m3)	2.68618e+08	0.18905	0.465908
China, mainland	CHN	41	2019	Wood fuel	Cubic metres (m3)	2.59596e+08	0.1853	0.467488
Colombia	COL	44	1999	Wood fuel	Cubic metres (m3)	9.27531e+06	0.23783	0.879988
Colombia	COL	44	2000	Wood fuel	Cubic metres (m3)	9.9536e+06	0.251166	0.945948
Colombia	COL	44	2001	Wood fuel	Cubic metres (m3)	1.00814e+07	0.250433	0.959989
Colombia	COL	44	2002	Wood fuel	Cubic metres (m3)	9.7689e+06	0.238985	0.932365
Colombia	COL	44	2003	Wood fuel	Cubic metres (m3)	9.65319e+06	0.2327	0.923829
Colombia	COL	44	2004	Wood fuel	Cubic metres (m3)	9.16105e+06	0.217732	0.879519
Colombia	COL	44	2005	Wood fuel	Cubic metres (m3)	9.08005e+06	0.212905	0.874928
Colombia	COL	44	2006	Wood fuel	Cubic metres (m3)	8.97365e+06	0.207714	0.868256
Colombia	COL	44	2007	Wood fuel	Cubic metres (m3)	8.95574e+06	0.204767	0.870534
Colombia	COL	44	2008	Wood fuel	Cubic metres (m3)	8.74507e+06	0.197615	0.854378
Colombia	COL	44	2009	Wood fuel	Cubic metres (m3)	8.75274e+06	0.195579	0.859868
Colombia	COL	44	2010	Wood fuel	Cubic metres (m3)	8.73547e+06	0.193153	0.86331
Colombia	COL	44	2011	Wood fuel	Cubic metres (m3)	8.66515e+06	0.189772	0.861857
Colombia	COL	44	2012	Wood fuel	Cubic metres (m3)	8.86764e+06	0.192492	0.888045
Colombia	COL	44	2013	Wood fuel	Cubic metres (m3)	8.83183e+06	0.189926	0.8909
Colombia	COL	44	2014	Wood fuel	Cubic metres (m3)	8.75441e+06	0.186375	0.889902
Colombia	COL	44	2015	Wood fuel	Cubic metres (m3)	8.22733e+06	0.173149	0.843077
Colombia	COL	44	2016	Wood fuel	Cubic metres (m3)	7.6264e+06	0.158318	0.788033
Colombia	COL	44	2017	Wood fuel	Cubic metres (m3)	7.1798e+06	0.146763	0.748037
Colombia	COL	44	2018	Wood fuel	Cubic metres (m3)	6.87914e+06	0.138549	0.720927
Colombia	COL	44	2019	Wood fuel	Cubic metres (m3)	7.01463e+06	0.139338	0.737345
Comoros	COM	45	1999	Wood fuel	Cubic metres (m3)	348257	0.658521	0.916187
Comoros	COM	45	2000	Wood fuel	Cubic metres (m3)	358699	0.661351	0.919575
Comoros	COM	45	2001	Wood fuel	Cubic metres (m3)	365254	0.657056	0.913035
Comoros	COM	45	2002	Wood fuel	Cubic metres (m3)	368374	0.646895	0.898345
Comoros	COM	45	2003	Wood fuel	Cubic metres (m3)	372518	0.63872	0.886455
Comoros	COM	45	2004	Wood fuel	Cubic metres (m3)	380078	0.636377	0.882696
Comoros	COM	45	2005	Wood fuel	Cubic metres (m3)	388844	0.635759	0.881465
Comoros	COM	45	2006	Wood fuel	Cubic metres (m3)	399247	0.637355	0.883524
Comoros	COM	45	2007	Wood fuel	Cubic metres (m3)	410344	0.63954	0.886604
Comoros	COM	45	2008	Wood fuel	Cubic metres (m3)	421832	0.641825	0.890022
Comoros	COM	45	2009	Wood fuel	Cubic metres (m3)	432865	0.642948	0.892013
Comoros	COM	45	2010	Wood fuel	Cubic metres (m3)	443523	0.643079	0.892825
Comoros	COM	45	2011	Wood fuel	Cubic metres (m3)	453226	0.64144	0.891384
Comoros	COM	45	2012	Wood fuel	Cubic metres (m3)	460114	0.635609	0.884303
Comoros	COM	45	2013	Wood fuel	Cubic metres (m3)	460980	0.621685	0.866133
Comoros	COM	45	2014	Wood fuel	Cubic metres (m3)	474459	0.624802	0.871881
Comoros	COM	45	2015	Wood fuel	Cubic metres (m3)	487164	0.626627	0.876036
Comoros	COM	45	2016	Wood fuel	Cubic metres (m3)	499354	0.627639	0.879266
Comoros	COM	45	2017	Wood fuel	Cubic metres (m3)	511206	0.628101	0.881936
Comoros	COM	45	2018	Wood fuel	Cubic metres (m3)	524109	0.629698	0.886446
Comoros	COM	45	2019	Wood fuel	Cubic metres (m3)	536453	0.630459	0.890025
Congo	COG	46	1999	Wood fuel	Cubic metres (m3)	3.93216e+06	1.29417	3.00082
Congo	COG	46	2000	Wood fuel	Cubic metres (m3)	4.23884e+06	1.3553	3.18138
Congo	COG	46	2001	Wood fuel	Cubic metres (m3)	4.37029e+06	1.35811	3.22747
Congo	COG	46	2002	Wood fuel	Cubic metres (m3)	4.31043e+06	1.30226	3.13324
Congo	COG	46	2003	Wood fuel	Cubic metres (m3)	3.77085e+06	1.10669	2.69608
Congo	COG	46	2004	Wood fuel	Cubic metres (m3)	2.31618e+06	0.659772	1.62757
Congo	COG	46	2005	Wood fuel	Cubic metres (m3)	2.21951e+06	0.612732	1.53037
Congo	COG	46	2006	Wood fuel	Cubic metres (m3)	3.11249e+06	0.831105	2.10094
Congo	COG	46	2007	Wood fuel	Cubic metres (m3)	4.59393e+06	1.18484	3.0305
Congo	COG	46	2008	Wood fuel	Cubic metres (m3)	5.28242e+06	1.31701	3.40901
Congo	COG	46	2009	Wood fuel	Cubic metres (m3)	5.55691e+06	1.34073	3.51309
Congo	COG	46	2010	Wood fuel	Cubic metres (m3)	5.65903e+06	1.32398	3.51153
Congo	COG	46	2011	Wood fuel	Cubic metres (m3)	5.81671e+06	1.32337	3.55137
Congo	COG	46	2012	Wood fuel	Cubic metres (m3)	5.67573e+06	1.25869	3.41732
Congo	COG	46	2013	Wood fuel	Cubic metres (m3)	5.4435e+06	1.1775	3.23756
Congo	COG	46	2014	Wood fuel	Cubic metres (m3)	4.66872e+06	0.985453	2.74714
Congo	COG	46	2015	Wood fuel	Cubic metres (m3)	6.98484e+06	1.43841	4.06313
Congo	COG	46	2016	Wood fuel	Cubic metres (m3)	7.66223e+06	1.53844	4.39317
Congo	COG	46	2017	Wood fuel	Cubic metres (m3)	7.62401e+06	1.49171	4.30473
Congo	COG	46	2018	Wood fuel	Cubic metres (m3)	6.83603e+06	1.30349	3.84618
Congo	COG	46	2019	Wood fuel	Cubic metres (m3)	6.35855e+06	1.18178	3.61493
Cook Islands	COK	47	1999	Wood fuel	Cubic metres (m3)	0	0	0
Cook Islands	COK	47	2000	Wood fuel	Cubic metres (m3)	0	0	0
Cook Islands	COK	47	2001	Wood fuel	Cubic metres (m3)	0	0	0
Cook Islands	COK	47	2002	Wood fuel	Cubic metres (m3)	0	0	0
Cook Islands	COK	47	2003	Wood fuel	Cubic metres (m3)	0	0	0
Cook Islands	COK	47	2004	Wood fuel	Cubic metres (m3)	0	0	0
Cook Islands	COK	47	2005	Wood fuel	Cubic metres (m3)	0	0	0
Cook Islands	COK	47	2006	Wood fuel	Cubic metres (m3)	0	0	0
Cook Islands	COK	47	2007	Wood fuel	Cubic metres (m3)	0	0	0
Cook Islands	COK	47	2008	Wood fuel	Cubic metres (m3)	0	0	0
Cook Islands	COK	47	2009	Wood fuel	Cubic metres (m3)	0	0	0
Cook Islands	COK	47	2010	Wood fuel	Cubic metres (m3)	0	0	0
Cook Islands	COK	47	2011	Wood fuel	Cubic metres (m3)	0	0	0
Cook Islands	COK	47	2012	Wood fuel	Cubic metres (m3)	0	0	0
Cook Islands	COK	47	2013	Wood fuel	Cubic metres (m3)	0	0	0
Cook Islands	COK	47	2014	Wood fuel	Cubic metres (m3)	0	0	0
Cook Islands	COK	47	2015	Wood fuel	Cubic metres (m3)	0	0	0
Cook Islands	COK	47	2016	Wood fuel	Cubic metres (m3)	0	0	0
Cook Islands	COK	47	2017	Wood fuel	Cubic metres (m3)	0	0	0
Cook Islands	COK	47	2018	Wood fuel	Cubic metres (m3)	0	0	0
Cook Islands	COK	47	2019	Wood fuel	Cubic metres (m3)	0	0	0
Costa Rica	CRI	48	1999	Wood fuel	Cubic metres (m3)	505834	0.130189	0.310946
Costa Rica	CRI	48	2000	Wood fuel	Cubic metres (m3)	494908	0.124897	0.305593
Costa Rica	CRI	48	2001	Wood fuel	Cubic metres (m3)	668089	0.16561	0.417651
Costa Rica	CRI	48	2002	Wood fuel	Cubic metres (m3)	766218	0.186858	0.488402
Costa Rica	CRI	48	2003	Wood fuel	Cubic metres (m3)	878888	0.211059	0.571997
Costa Rica	CRI	48	2004	Wood fuel	Cubic metres (m3)	1.07656e+06	0.254779	0.715691
Costa Rica	CRI	48	2005	Wood fuel	Cubic metres (m3)	1.39746e+06	0.326094	0.949815
Costa Rica	CRI	48	2006	Wood fuel	Cubic metres (m3)	1.63404e+06	0.376055	1.137
Costa Rica	CRI	48	2007	Wood fuel	Cubic metres (m3)	1.77725e+06	0.403492	1.26774
Costa Rica	CRI	48	2008	Wood fuel	Cubic metres (m3)	1.82712e+06	0.409373	1.33744
Costa Rica	CRI	48	2009	Wood fuel	Cubic metres (m3)	1.70337e+06	0.37679	1.28078
Costa Rica	CRI	48	2010	Wood fuel	Cubic metres (m3)	1.67264e+06	0.365418	1.293
Costa Rica	CRI	48	2011	Wood fuel	Cubic metres (m3)	1.57936e+06	0.340886	1.25605
Costa Rica	CRI	48	2012	Wood fuel	Cubic metres (m3)	1.34312e+06	0.286501	1.0996
Costa Rica	CRI	48	2013	Wood fuel	Cubic metres (m3)	1.25205e+06	0.264029	1.05497
Costa Rica	CRI	48	2014	Wood fuel	Cubic metres (m3)	1.17712e+06	0.245469	1.02036
Costa Rica	CRI	48	2015	Wood fuel	Cubic metres (m3)	1.11431e+06	0.229859	0.99339
Costa Rica	CRI	48	2016	Wood fuel	Cubic metres (m3)	1.06493e+06	0.217361	0.976175
Costa Rica	CRI	48	2017	Wood fuel	Cubic metres (m3)	1.02535e+06	0.207143	0.966183
Costa Rica	CRI	48	2018	Wood fuel	Cubic metres (m3)	971290	0.194281	0.94041
Costa Rica	CRI	48	2019	Wood fuel	Cubic metres (m3)	921285	0.18252	0.916035
Croatia	HRV	98	1999	Wood fuel	Cubic metres (m3)	897839	0.198878	0.424875
Croatia	HRV	98	2000	Wood fuel	Cubic metres (m3)	914602	0.205181	0.440633
Croatia	HRV	98	2001	Wood fuel	Cubic metres (m3)	880794	0.199318	0.429943
Croatia	HRV	98	2002	Wood fuel	Cubic metres (m3)	830876	0.188936	0.409057
Croatia	HRV	98	2003	Wood fuel	Cubic metres (m3)	864788	0.197194	0.428487
Croatia	HRV	98	2004	Wood fuel	Cubic metres (m3)	900016	0.205426	0.448006
Croatia	HRV	98	2005	Wood fuel	Cubic metres (m3)	867752	0.198169	0.433767
Croatia	HRV	98	2006	Wood fuel	Cubic metres (m3)	915528	0.20938	0.460011
Croatia	HRV	98	2007	Wood fuel	Cubic metres (m3)	857094	0.196457	0.433239
Croatia	HRV	98	2008	Wood fuel	Cubic metres (m3)	796802	0.18309	0.405265
Croatia	HRV	98	2009	Wood fuel	Cubic metres (m3)	940712	0.216725	0.48148
Croatia	HRV	98	2010	Wood fuel	Cubic metres (m3)	1.03683e+06	0.239566	0.534192
Croatia	HRV	98	2011	Wood fuel	Cubic metres (m3)	1.35159e+06	0.313345	0.701352
Croatia	HRV	98	2012	Wood fuel	Cubic metres (m3)	1.43656e+06	0.334329	0.751255
Croatia	HRV	98	2013	Wood fuel	Cubic metres (m3)	1.55206e+06	0.362878	0.81896
Croatia	HRV	98	2014	Wood fuel	Cubic metres (m3)	1.60888e+06	0.37821	0.857715
Croatia	HRV	98	2015	Wood fuel	Cubic metres (m3)	1.71513e+06	0.405412	0.924116
Croatia	HRV	98	2016	Wood fuel	Cubic metres (m3)	1.82126e+06	0.43256	0.991031
Croatia	HRV	98	2017	Wood fuel	Cubic metres (m3)	1.861e+06	0.444184	1.02302
Croatia	HRV	98	2018	Wood fuel	Cubic metres (m3)	1.7788e+06	0.429176	0.995124
Croatia	HRV	98	2019	Wood fuel	Cubic metres (m3)	1.68423e+06	0.413697	0.967552
Cuba	CUB	49	1999	Wood fuel	Cubic metres (m3)	1.21324e+06	0.109451	0.438414
Cuba	CUB	49	2000	Wood fuel	Cubic metres (m3)	1.14272e+06	0.102706	0.415315
Cuba	CUB	49	2001	Wood fuel	Cubic metres (m3)	1.20136e+06	0.107603	0.439336
Cuba	CUB	49	2002	Wood fuel	Cubic metres (m3)	1.57973e+06	0.141048	0.581361
Cuba	CUB	49	2003	Wood fuel	Cubic metres (m3)	1.693e+06	0.150774	0.625883
Cuba	CUB	49	2004	Wood fuel	Cubic metres (m3)	1.72874e+06	0.153661	0.640679
Cuba	CUB	49	2005	Wood fuel	Cubic metres (m3)	1.70431e+06	0.151331	0.632807
Cuba	CUB	49	2006	Wood fuel	Cubic metres (m3)	1.59323e+06	0.141478	0.593164
Cuba	CUB	49	2007	Wood fuel	Cubic metres (m3)	1.44953e+06	0.128852	0.54151
Cuba	CUB	49	2008	Wood fuel	Cubic metres (m3)	1.40848e+06	0.125334	0.527971
Cuba	CUB	49	2009	Wood fuel	Cubic metres (m3)	1.43508e+06	0.127817	0.539716
Cuba	CUB	49	2010	Wood fuel	Cubic metres (m3)	1.35401e+06	0.120624	0.510624
Cuba	CUB	49	2011	Wood fuel	Cubic metres (m3)	1.37171e+06	0.122082	0.518217
Cuba	CUB	49	2012	Wood fuel	Cubic metres (m3)	1.38487e+06	0.123006	0.523628
Cuba	CUB	49	2013	Wood fuel	Cubic metres (m3)	1.38977e+06	0.12318	0.525584
Cuba	CUB	49	2014	Wood fuel	Cubic metres (m3)	1.39892e+06	0.123734	0.528828
Cuba	CUB	49	2015	Wood fuel	Cubic metres (m3)	1.393e+06	0.123003	0.526232
Cuba	CUB	49	2016	Wood fuel	Cubic metres (m3)	1.37267e+06	0.121092	0.518238
Cuba	CUB	49	2017	Wood fuel	Cubic metres (m3)	1.34041e+06	0.118213	0.506189
Cuba	CUB	49	2018	Wood fuel	Cubic metres (m3)	1.30992e+06	0.115534	0.497744
Cuba	CUB	49	2019	Wood fuel	Cubic metres (m3)	1.27234e+06	0.112263	0.489856
Cyprus	CYP	50	1999	Wood fuel	Cubic metres (m3)	6438.29	0.0069525	0.0220801
Cyprus	CYP	50	2000	Wood fuel	Cubic metres (m3)	6037.14	0.00639989	0.0204402
Cyprus	CYP	50	2001	Wood fuel	Cubic metres (m3)	5902.68	0.00614694	0.0196634
Cyprus	CYP	50	2002	Wood fuel	Cubic metres (m3)	5352.28	0.00547869	0.0174914
Cyprus	CYP	50	2003	Wood fuel	Cubic metres (m3)	4562.6	0.00459188	0.0146091
Cyprus	CYP	50	2004	Wood fuel	Cubic metres (m3)	3880.47	0.00384051	0.0121618
Cyprus	CYP	50	2005	Wood fuel	Cubic metres (m3)	4002.27	0.0038948	0.0122724
Cyprus	CYP	50	2006	Wood fuel	Cubic metres (m3)	3827.3	0.00366074	0.011482
Cyprus	CYP	50	2007	Wood fuel	Cubic metres (m3)	5687.17	0.00534561	0.0166953
Cyprus	CYP	50	2008	Wood fuel	Cubic metres (m3)	5495.94	0.00508195	0.015803
Cyprus	CYP	50	2009	Wood fuel	Cubic metres (m3)	4372.93	0.0039827	0.0123292
Cyprus	CYP	50	2010	Wood fuel	Cubic metres (m3)	4483.43	0.00402926	0.0124169
Cyprus	CYP	50	2011	Wood fuel	Cubic metres (m3)	5030.23	0.00447162	0.0137185
Cyprus	CYP	50	2012	Wood fuel	Cubic metres (m3)	4941.65	0.0043545	0.0133008
Cyprus	CYP	50	2013	Wood fuel	Cubic metres (m3)	5957.79	0.00520821	0.0158478
Cyprus	CYP	50	2014	Wood fuel	Cubic metres (m3)	6652.78	0.00577281	0.0175099
Cyprus	CYP	50	2015	Wood fuel	Cubic metres (m3)	7418.09	0.00638965	0.0193309
Cyprus	CYP	50	2016	Wood fuel	Cubic metres (m3)	9641.48	0.00823996	0.0248798
Cyprus	CYP	50	2017	Wood fuel	Cubic metres (m3)	9301.06	0.00788401	0.0237725
Cyprus	CYP	50	2018	Wood fuel	Cubic metres (m3)	9929.52	0.00834927	0.0251563
Cyprus	CYP	50	2019	Wood fuel	Cubic metres (m3)	8844.51	0.00737922	0.0222299
Czechia	CZE	167	1999	Wood fuel	Cubic metres (m3)	960942	0.0932395	0.360263
Czechia	CZE	167	2000	Wood fuel	Cubic metres (m3)	970076	0.0942742	0.362365
Czechia	CZE	167	2001	Wood fuel	Cubic metres (m3)	1.02412e+06	0.0997097	0.381765
Czechia	CZE	167	2002	Wood fuel	Cubic metres (m3)	1.05129e+06	0.102554	0.391567
Czechia	CZE	167	2003	Wood fuel	Cubic metres (m3)	1.12577e+06	0.109936	0.418631
Czechia	CZE	167	2004	Wood fuel	Cubic metres (m3)	1.19575e+06	0.116774	0.443452
Czechia	CZE	167	2005	Wood fuel	Cubic metres (m3)	1.29302e+06	0.126062	0.477461
Czechia	CZE	167	2006	Wood fuel	Cubic metres (m3)	1.42197e+06	0.138078	0.521728
Czechia	CZE	167	2007	Wood fuel	Cubic metres (m3)	1.68947e+06	0.163071	0.614787
Czechia	CZE	167	2008	Wood fuel	Cubic metres (m3)	1.80286e+06	0.172952	0.650255
Czechia	CZE	167	2009	Wood fuel	Cubic metres (m3)	1.85948e+06	0.177325	0.664471
Czechia	CZE	167	2010	Wood fuel	Cubic metres (m3)	1.87736e+06	0.178162	0.665703
Czechia	CZE	167	2011	Wood fuel	Cubic metres (m3)	1.94387e+06	0.183942	0.686389
Czechia	CZE	167	2012	Wood fuel	Cubic metres (m3)	2.03511e+06	0.192359	0.71793
Czechia	CZE	167	2013	Wood fuel	Cubic metres (m3)	2.09901e+06	0.198263	0.741309
Czechia	CZE	167	2014	Wood fuel	Cubic metres (m3)	2.1704e+06	0.204911	0.768828
Czechia	CZE	167	2015	Wood fuel	Cubic metres (m3)	2.25312e+06	0.212552	0.801152
Czechia	CZE	167	2016	Wood fuel	Cubic metres (m3)	2.41412e+06	0.227353	0.861315
Czechia	CZE	167	2017	Wood fuel	Cubic metres (m3)	2.76109e+06	0.259407	0.988046
Czechia	CZE	167	2018	Wood fuel	Cubic metres (m3)	3.62795e+06	0.340243	1.30141
Czechia	CZE	167	2019	Wood fuel	Cubic metres (m3)	4.05031e+06	0.3795	1.45561
Côte d'Ivoire	CIV	107	1999	Wood fuel	Cubic metres (m3)	1.39638e+07	0.870986	1.49621
Côte d'Ivoire	CIV	107	2000	Wood fuel	Cubic metres (m3)	1.36872e+07	0.83176	1.44269
Côte d'Ivoire	CIV	107	2001	Wood fuel	Cubic metres (m3)	1.38413e+07	0.821277	1.43933
Côte d'Ivoire	CIV	107	2002	Wood fuel	Cubic metres (m3)	1.42133e+07	0.824986	1.46168
Côte d'Ivoire	CIV	107	2003	Wood fuel	Cubic metres (m3)	1.47628e+07	0.838764	1.50187
Côte d'Ivoire	CIV	107	2004	Wood fuel	Cubic metres (m3)	1.57594e+07	0.87685	1.58598
Côte d'Ivoire	CIV	107	2005	Wood fuel	Cubic metres (m3)	1.48631e+07	0.809802	1.47842
Côte d'Ivoire	CIV	107	2006	Wood fuel	Cubic metres (m3)	1.51362e+07	0.807111	1.48571
Côte d'Ivoire	CIV	107	2007	Wood fuel	Cubic metres (m3)	1.54311e+07	0.804911	1.49263
Côte d'Ivoire	CIV	107	2008	Wood fuel	Cubic metres (m3)	1.43807e+07	0.73347	1.37051
Côte d'Ivoire	CIV	107	2009	Wood fuel	Cubic metres (m3)	1.46252e+07	0.729099	1.3732
Côte d'Ivoire	CIV	107	2010	Wood fuel	Cubic metres (m3)	1.55008e+07	0.754942	1.43341
Côte d'Ivoire	CIV	107	2011	Wood fuel	Cubic metres (m3)	2.016e+07	0.95869	1.83497
Côte d'Ivoire	CIV	107	2012	Wood fuel	Cubic metres (m3)	2.21802e+07	1.02935	1.98607
Côte d'Ivoire	CIV	107	2013	Wood fuel	Cubic metres (m3)	2.15093e+07	0.973828	1.89429
Côte d'Ivoire	CIV	107	2014	Wood fuel	Cubic metres (m3)	2.33279e+07	1.03006	2.0203
Côte d'Ivoire	CIV	107	2015	Wood fuel	Cubic metres (m3)	2.93827e+07	1.26507	2.5023
Côte d'Ivoire	CIV	107	2016	Wood fuel	Cubic metres (m3)	3.04839e+07	1.2796	2.55314
Côte d'Ivoire	CIV	107	2017	Wood fuel	Cubic metres (m3)	3.09279e+07	1.26558	2.54778
Côte d'Ivoire	CIV	107	2018	Wood fuel	Cubic metres (m3)	3.10184e+07	1.23733	2.51381
Côte d'Ivoire	CIV	107	2019	Wood fuel	Cubic metres (m3)	3.13226e+07	1.21799	2.49789
Democratic People's Republic of Korea	PRK	116	1999	Wood fuel	Cubic metres (m3)	1.66714e+07	0.733401	1.80336
Democratic People's Republic of Korea	PRK	116	2000	Wood fuel	Cubic metres (m3)	1.68597e+07	0.735314	1.81173
Democratic People's Republic of Korea	PRK	116	2001	Wood fuel	Cubic metres (m3)	1.69675e+07	0.73349	1.81072
Democratic People's Republic of Korea	PRK	116	2002	Wood fuel	Cubic metres (m3)	1.71429e+07	0.734446	1.81644
Democratic People's Republic of Korea	PRK	116	2003	Wood fuel	Cubic metres (m3)	1.71069e+07	0.726668	1.80074
Democratic People's Republic of Korea	PRK	116	2004	Wood fuel	Cubic metres (m3)	1.71282e+07	0.721749	1.79234
Democratic People's Republic of Korea	PRK	116	2005	Wood fuel	Cubic metres (m3)	1.72613e+07	0.722083	1.79668
Democratic People's Republic of Korea	PRK	116	2006	Wood fuel	Cubic metres (m3)	1.74058e+07	0.723558	1.80307
Democratic People's Republic of Korea	PRK	116	2007	Wood fuel	Cubic metres (m3)	1.71661e+07	0.709732	1.77086
Democratic People's Republic of Korea	PRK	116	2008	Wood fuel	Cubic metres (m3)	1.70463e+07	0.701193	1.75344
Democratic People's Republic of Korea	PRK	116	2009	Wood fuel	Cubic metres (m3)	1.72855e+07	0.707568	1.77534
Democratic People's Republic of Korea	PRK	116	2010	Wood fuel	Cubic metres (m3)	1.71945e+07	0.700428	1.76455
Democratic People's Republic of Korea	PRK	116	2011	Wood fuel	Cubic metres (m3)	1.69187e+07	0.685728	1.73493
Democratic People's Republic of Korea	PRK	116	2012	Wood fuel	Cubic metres (m3)	1.62604e+07	0.655631	1.66624
Democratic People's Republic of Korea	PRK	116	2013	Wood fuel	Cubic metres (m3)	1.59596e+07	0.640186	1.63439
Democratic People's Republic of Korea	PRK	116	2014	Wood fuel	Cubic metres (m3)	1.59409e+07	0.636174	1.63157
Democratic People's Republic of Korea	PRK	116	2015	Wood fuel	Cubic metres (m3)	1.58612e+07	0.629819	1.6228
Democratic People's Republic of Korea	PRK	116	2016	Wood fuel	Cubic metres (m3)	1.57977e+07	0.624219	1.61614
Democratic People's Republic of Korea	PRK	116	2017	Wood fuel	Cubic metres (m3)	1.56839e+07	0.616752	1.60505
Democratic People's Republic of Korea	PRK	116	2018	Wood fuel	Cubic metres (m3)	1.54871e+07	0.606162	1.58777
Democratic People's Republic of Korea	PRK	116	2019	Wood fuel	Cubic metres (m3)	1.53352e+07	0.597487	1.57768
Democratic Republic of the Congo	COD	250	1999	Wood fuel	Cubic metres (m3)	6.26828e+07	1.36505	2.08912
Democratic Republic of the Congo	COD	250	2000	Wood fuel	Cubic metres (m3)	6.51035e+07	1.38209	2.13027
Democratic Republic of the Congo	COD	250	2001	Wood fuel	Cubic metres (m3)	6.699e+07	1.38334	2.14763
Democratic Republic of the Congo	COD	250	2002	Wood fuel	Cubic metres (m3)	6.91629e+07	1.38666	2.16851
Democratic Republic of the Congo	COD	250	2003	Wood fuel	Cubic metres (m3)	7.14368e+07	1.38915	2.18853
Democratic Republic of the Congo	COD	250	2004	Wood fuel	Cubic metres (m3)	7.41361e+07	1.39711	2.21765
Democratic Republic of the Congo	COD	250	2005	Wood fuel	Cubic metres (m3)	7.68172e+07	1.40214	2.24274
Democratic Republic of the Congo	COD	250	2006	Wood fuel	Cubic metres (m3)	7.95465e+07	1.40586	2.26646
Democratic Republic of the Congo	COD	250	2007	Wood fuel	Cubic metres (m3)	8.22756e+07	1.40751	2.2875
Democratic Republic of the Congo	COD	250	2008	Wood fuel	Cubic metres (m3)	8.51689e+07	1.40986	2.31037
Democratic Republic of the Congo	COD	250	2009	Wood fuel	Cubic metres (m3)	8.79284e+07	1.40804	2.32699
Democratic Republic of the Congo	COD	250	2010	Wood fuel	Cubic metres (m3)	9.08794e+07	1.40758	2.34648
Democratic Republic of the Congo	COD	250	2011	Wood fuel	Cubic metres (m3)	9.25712e+07	1.38672	2.33234
Democratic Republic of the Congo	COD	250	2012	Wood fuel	Cubic metres (m3)	9.68029e+07	1.40251	2.38042
Democratic Republic of the Congo	COD	250	2013	Wood fuel	Cubic metres (m3)	1.0505e+08	1.47215	2.52199
Democratic Republic of the Congo	COD	250	2014	Wood fuel	Cubic metres (m3)	1.11941e+08	1.51749	2.62451
Democratic Republic of the Congo	COD	250	2015	Wood fuel	Cubic metres (m3)	1.27447e+08	1.67155	2.91922
Democratic Republic of the Congo	COD	250	2016	Wood fuel	Cubic metres (m3)	1.33771e+08	1.69783	2.99478
Democratic Republic of the Congo	COD	250	2017	Wood fuel	Cubic metres (m3)	1.35606e+08	1.66593	2.96852
Democratic Republic of the Congo	COD	250	2018	Wood fuel	Cubic metres (m3)	1.35116e+08	1.60724	2.89384
Democratic Republic of the Congo	COD	250	2019	Wood fuel	Cubic metres (m3)	1.35107e+08	1.5567	2.83272
Denmark	DNK	54	1999	Wood fuel	Cubic metres (m3)	670405	0.125973	0.844441
Denmark	DNK	54	2000	Wood fuel	Cubic metres (m3)	682807	0.127837	0.858523
Denmark	DNK	54	2001	Wood fuel	Cubic metres (m3)	732963	0.136772	0.921282
Denmark	DNK	54	2002	Wood fuel	Cubic metres (m3)	766494	0.142595	0.965055
Denmark	DNK	54	2003	Wood fuel	Cubic metres (m3)	798261	0.148083	1.01201
Denmark	DNK	54	2004	Wood fuel	Cubic metres (m3)	917026	0.16966	1.17748
Denmark	DNK	54	2005	Wood fuel	Cubic metres (m3)	1.05716e+06	0.194985	1.37758
Denmark	DNK	54	2006	Wood fuel	Cubic metres (m3)	1.10787e+06	0.203515	1.46239
Denmark	DNK	54	2007	Wood fuel	Cubic metres (m3)	1.19381e+06	0.21824	1.59319
Denmark	DNK	54	2008	Wood fuel	Cubic metres (m3)	1.12602e+06	0.20481	1.51598
Denmark	DNK	54	2009	Wood fuel	Cubic metres (m3)	1.30552e+06	0.236241	1.76916
Denmark	DNK	54	2010	Wood fuel	Cubic metres (m3)	1.41217e+06	0.254228	1.92542
Denmark	DNK	54	2011	Wood fuel	Cubic metres (m3)	1.46802e+06	0.26294	2.01675
Denmark	DNK	54	2012	Wood fuel	Cubic metres (m3)	1.72467e+06	0.307368	2.38986
Denmark	DNK	54	2013	Wood fuel	Cubic metres (m3)	1.98253e+06	0.351644	2.76694
Denmark	DNK	54	2014	Wood fuel	Cubic metres (m3)	2.00251e+06	0.35359	2.8095
Denmark	DNK	54	2015	Wood fuel	Cubic metres (m3)	2.11804e+06	0.372153	2.98324
Denmark	DNK	54	2016	Wood fuel	Cubic metres (m3)	2.09039e+06	0.365084	2.95376
Denmark	DNK	54	2017	Wood fuel	Cubic metres (m3)	1.95818e+06	0.339686	2.77476
Denmark	DNK	54	2018	Wood fuel	Cubic metres (m3)	1.87754e+06	0.324002	2.67228
Denmark	DNK	54	2019	Wood fuel	Cubic metres (m3)	1.96606e+06	0.33816	2.81622
Djibouti	DJI	72	1999	Wood fuel	Cubic metres (m3)	735293	1.05045	4.46587
Djibouti	DJI	72	2000	Wood fuel	Cubic metres (m3)	789175	1.0998	4.68662
Djibouti	DJI	72	2001	Wood fuel	Cubic metres (m3)	827456	1.12869	4.81936
Djibouti	DJI	72	2002	Wood fuel	Cubic metres (m3)	849217	1.13713	4.86405
Djibouti	DJI	72	2003	Wood fuel	Cubic metres (m3)	871676	1.1475	4.9182
Djibouti	DJI	72	2004	Wood fuel	Cubic metres (m3)	889943	1.15317	4.95373
Djibouti	DJI	72	2005	Wood fuel	Cubic metres (m3)	908541	1.1599	4.99066
Djibouti	DJI	72	2006	Wood fuel	Cubic metres (m3)	926844	1.16663	5.0201
Djibouti	DJI	72	2007	Wood fuel	Cubic metres (m3)	945155	1.1736	5.04449
Djibouti	DJI	72	2008	Wood fuel	Cubic metres (m3)	962710	1.17912	5.0633
Djibouti	DJI	72	2009	Wood fuel	Cubic metres (m3)	979896	1.18359	5.07934
Djibouti	DJI	72	2010	Wood fuel	Cubic metres (m3)	997677	1.18753	5.097
Djibouti	DJI	72	2011	Wood fuel	Cubic metres (m3)	1.01542e+06	1.18955	5.1124
Djibouti	DJI	72	2012	Wood fuel	Cubic metres (m3)	1.03572e+06	1.1929	5.13932
Djibouti	DJI	72	2013	Wood fuel	Cubic metres (m3)	1.05659e+06	1.19621	5.17231
Djibouti	DJI	72	2014	Wood fuel	Cubic metres (m3)	1.08564e+06	1.20811	5.24883
Djibouti	DJI	72	2015	Wood fuel	Cubic metres (m3)	1.12463e+06	1.23043	5.37289
Djibouti	DJI	72	2016	Wood fuel	Cubic metres (m3)	1.15878e+06	1.24713	5.46985
Djibouti	DJI	72	2017	Wood fuel	Cubic metres (m3)	1.17101e+06	1.24034	5.4654
Djibouti	DJI	72	2018	Wood fuel	Cubic metres (m3)	1.18983e+06	1.24084	5.52311
Djibouti	DJI	72	2019	Wood fuel	Cubic metres (m3)	1.21513e+06	1.24813	5.64758
Dominica	DMA	55	1999	Wood fuel	Cubic metres (m3)	12412.6	0.177741	0.510134
Dominica	DMA	55	2000	Wood fuel	Cubic metres (m3)	12597.1	0.180867	0.520076
Dominica	DMA	55	2001	Wood fuel	Cubic metres (m3)	12973	0.186221	0.538299
Dominica	DMA	55	2002	Wood fuel	Cubic metres (m3)	12982.7	0.185838	0.541637
Dominica	DMA	55	2003	Wood fuel	Cubic metres (m3)	12874.7	0.183661	0.540012
Dominica	DMA	55	2004	Wood fuel	Cubic metres (m3)	12832.3	0.182369	0.541022
Dominica	DMA	55	2005	Wood fuel	Cubic metres (m3)	12661.3	0.179354	0.536775
Dominica	DMA	55	2006	Wood fuel	Cubic metres (m3)	12276	0.173556	0.523795
Dominica	DMA	55	2007	Wood fuel	Cubic metres (m3)	11715	0.16549	0.503472
Dominica	DMA	55	2008	Wood fuel	Cubic metres (m3)	11100.3	0.156724	0.480518
Dominica	DMA	55	2009	Wood fuel	Cubic metres (m3)	10711.7	0.151182	0.46702
Dominica	DMA	55	2010	Wood fuel	Cubic metres (m3)	10313.7	0.145511	0.452586
Dominica	DMA	55	2011	Wood fuel	Cubic metres (m3)	10088.6	0.142263	0.445025
Dominica	DMA	55	2012	Wood fuel	Cubic metres (m3)	10103.2	0.142374	0.447544
Dominica	DMA	55	2013	Wood fuel	Cubic metres (m3)	9877.59	0.139079	0.439671
Dominica	DMA	55	2014	Wood fuel	Cubic metres (m3)	9404.49	0.132287	0.421031
Dominica	DMA	55	2015	Wood fuel	Cubic metres (m3)	8555.16	0.120186	0.384908
Dominica	DMA	55	2016	Wood fuel	Cubic metres (m3)	7924.12	0.111128	0.357338
Dominica	DMA	55	2017	Wood fuel	Cubic metres (m3)	7678.28	0.107449	0.346913
Dominica	DMA	55	2018	Wood fuel	Cubic metres (m3)	7499.05	0.104695	0.344335
Dominica	DMA	55	2019	Wood fuel	Cubic metres (m3)	7303.98	0.101717	0.346914
Dominican Republic	DOM	56	1999	Wood fuel	Cubic metres (m3)	2.46726e+06	0.295717	0.749449
Dominican Republic	DOM	56	2000	Wood fuel	Cubic metres (m3)	2.51087e+06	0.296396	0.766156
Dominican Republic	DOM	56	2001	Wood fuel	Cubic metres (m3)	2.52004e+06	0.293076	0.77377
Dominican Republic	DOM	56	2002	Wood fuel	Cubic metres (m3)	2.52544e+06	0.289449	0.78229
Dominican Republic	DOM	56	2003	Wood fuel	Cubic metres (m3)	2.49878e+06	0.282339	0.786605
Dominican Republic	DOM	56	2004	Wood fuel	Cubic metres (m3)	2.49326e+06	0.277818	0.804353
Dominican Republic	DOM	56	2005	Wood fuel	Cubic metres (m3)	2.50868e+06	0.275761	0.832758
Dominican Republic	DOM	56	2006	Wood fuel	Cubic metres (m3)	2.52721e+06	0.27414	0.862669
Dominican Republic	DOM	56	2007	Wood fuel	Cubic metres (m3)	2.54197e+06	0.272196	0.891988
Dominican Republic	DOM	56	2008	Wood fuel	Cubic metres (m3)	2.52796e+06	0.26728	0.913505
Dominican Republic	DOM	56	2009	Wood fuel	Cubic metres (m3)	2.49023e+06	0.260027	0.928791
Dominican Republic	DOM	56	2010	Wood fuel	Cubic metres (m3)	2.50095e+06	0.25796	0.962703
Dominican Republic	DOM	56	2011	Wood fuel	Cubic metres (m3)	2.47814e+06	0.252533	0.981853
Dominican Republic	DOM	56	2012	Wood fuel	Cubic metres (m3)	2.46356e+06	0.24807	1.00225
Dominican Republic	DOM	56	2013	Wood fuel	Cubic metres (m3)	2.48533e+06	0.247339	1.03932
Dominican Republic	DOM	56	2014	Wood fuel	Cubic metres (m3)	2.52396e+06	0.248295	1.08684
Dominican Republic	DOM	56	2015	Wood fuel	Cubic metres (m3)	2.55589e+06	0.248588	1.13374
Dominican Republic	DOM	56	2016	Wood fuel	Cubic metres (m3)	2.5826e+06	0.248382	1.17865
Dominican Republic	DOM	56	2017	Wood fuel	Cubic metres (m3)	2.54899e+06	0.242456	1.19687
Dominican Republic	DOM	56	2018	Wood fuel	Cubic metres (m3)	2.43611e+06	0.229237	1.18726
Dominican Republic	DOM	56	2019	Wood fuel	Cubic metres (m3)	2.23442e+06	0.208066	1.14329
Ecuador	ECU	58	1999	Wood fuel	Cubic metres (m3)	1.99655e+06	0.160468	0.398987
Ecuador	ECU	58	2000	Wood fuel	Cubic metres (m3)	1.92905e+06	0.152117	0.383577
Ecuador	ECU	58	2001	Wood fuel	Cubic metres (m3)	1.90368e+06	0.147404	0.375774
Ecuador	ECU	58	2002	Wood fuel	Cubic metres (m3)	1.86331e+06	0.141774	0.364352
Ecuador	ECU	58	2003	Wood fuel	Cubic metres (m3)	1.86626e+06	0.139586	0.361043
Ecuador	ECU	58	2004	Wood fuel	Cubic metres (m3)	1.92706e+06	0.141729	0.368423
Ecuador	ECU	58	2005	Wood fuel	Cubic metres (m3)	2.10687e+06	0.152389	0.39794
Ecuador	ECU	58	2006	Wood fuel	Cubic metres (m3)	3.28963e+06	0.233984	0.61408
Ecuador	ECU	58	2007	Wood fuel	Cubic metres (m3)	3.55696e+06	0.248795	0.656465
Ecuador	ECU	58	2008	Wood fuel	Cubic metres (m3)	3.35858e+06	0.231062	0.612953
Ecuador	ECU	58	2009	Wood fuel	Cubic metres (m3)	3.11994e+06	0.211169	0.563153
Ecuador	ECU	58	2010	Wood fuel	Cubic metres (m3)	1.52225e+06	0.101405	0.271768
Ecuador	ECU	58	2011	Wood fuel	Cubic metres (m3)	1.274e+06	0.0835749	0.224953
Ecuador	ECU	58	2012	Wood fuel	Cubic metres (m3)	1.26537e+06	0.0817807	0.22096
Ecuador	ECU	58	2013	Wood fuel	Cubic metres (m3)	1.24325e+06	0.0791454	0.214635
Ecuador	ECU	58	2014	Wood fuel	Cubic metres (m3)	1.22078e+06	0.0765254	0.2083
Ecuador	ECU	58	2015	Wood fuel	Cubic metres (m3)	1.17872e+06	0.07271	0.198649
Ecuador	ECU	58	2016	Wood fuel	Cubic metres (m3)	1.16529e+06	0.0706644	0.193778
Ecuador	ECU	58	2017	Wood fuel	Cubic metres (m3)	1.16898e+06	0.0696357	0.191676
Ecuador	ECU	58	2018	Wood fuel	Cubic metres (m3)	1.19157e+06	0.0697524	0.192797
Ecuador	ECU	58	2019	Wood fuel	Cubic metres (m3)	1.26067e+06	0.07256	0.201481
Egypt	EGY	59	1999	Wood fuel	Cubic metres (m3)	1.11982e+07	0.16586	0.285012
Egypt	EGY	59	2000	Wood fuel	Cubic metres (m3)	1.2321e+07	0.179003	0.308135
Egypt	EGY	59	2001	Wood fuel	Cubic metres (m3)	1.31053e+07	0.186808	0.32191
Egypt	EGY	59	2002	Wood fuel	Cubic metres (m3)	1.34934e+07	0.188761	0.325437
Egypt	EGY	59	2003	Wood fuel	Cubic metres (m3)	1.36514e+07	0.187457	0.323349
Egypt	EGY	59	2004	Wood fuel	Cubic metres (m3)	1.3778e+07	0.185751	0.320594
Egypt	EGY	59	2005	Wood fuel	Cubic metres (m3)	1.40387e+07	0.185878	0.32098
Egypt	EGY	59	2006	Wood fuel	Cubic metres (m3)	1.41899e+07	0.184591	0.318859
Egypt	EGY	59	2007	Wood fuel	Cubic metres (m3)	1.42564e+07	0.182254	0.314867
Egypt	EGY	59	2008	Wood fuel	Cubic metres (m3)	1.4379e+07	0.180546	0.311929
Egypt	EGY	59	2009	Wood fuel	Cubic metres (m3)	1.44947e+07	0.178637	0.308615
Egypt	EGY	59	2010	Wood fuel	Cubic metres (m3)	1.45634e+07	0.175981	0.303944
Egypt	EGY	59	2011	Wood fuel	Cubic metres (m3)	1.46346e+07	0.173141	0.298853
Egypt	EGY	59	2012	Wood fuel	Cubic metres (m3)	1.47519e+07	0.170673	0.294344
Egypt	EGY	59	2013	Wood fuel	Cubic metres (m3)	1.49678e+07	0.169315	0.291848
Egypt	EGY	59	2014	Wood fuel	Cubic metres (m3)	1.52522e+07	0.168688	0.290733
Egypt	EGY	59	2015	Wood fuel	Cubic metres (m3)	1.56366e+07	0.169147	0.291521
Egypt	EGY	59	2016	Wood fuel	Cubic metres (m3)	1.58325e+07	0.167624	0.28885
Egypt	EGY	59	2017	Wood fuel	Cubic metres (m3)	1.60516e+07	0.166437	0.286877
Egypt	EGY	59	2018	Wood fuel	Cubic metres (m3)	1.63088e+07	0.165705	0.286796
Egypt	EGY	59	2019	Wood fuel	Cubic metres (m3)	1.60594e+07	0.159972	0.27922
El Salvador	SLV	60	1999	Wood fuel	Cubic metres (m3)	4.24656e+06	0.726553	1.74487
El Salvador	SLV	60	2000	Wood fuel	Cubic metres (m3)	4.30323e+06	0.730842	1.77839
El Salvador	SLV	60	2001	Wood fuel	Cubic metres (m3)	4.2862e+06	0.723164	1.78392
El Salvador	SLV	60	2002	Wood fuel	Cubic metres (m3)	4.17348e+06	0.700023	1.7513
El Salvador	SLV	60	2003	Wood fuel	Cubic metres (m3)	3.82209e+06	0.637635	1.61718
El Salvador	SLV	60	2004	Wood fuel	Cubic metres (m3)	3.54839e+06	0.589046	1.51371
El Salvador	SLV	60	2005	Wood fuel	Cubic metres (m3)	3.42527e+06	0.565964	1.47449
El Salvador	SLV	60	2006	Wood fuel	Cubic metres (m3)	2.93157e+06	0.48222	1.2758
El Salvador	SLV	60	2007	Wood fuel	Cubic metres (m3)	2.60006e+06	0.425838	1.1464
El Salvador	SLV	60	2008	Wood fuel	Cubic metres (m3)	2.29917e+06	0.374956	1.03087
El Salvador	SLV	60	2009	Wood fuel	Cubic metres (m3)	2.04026e+06	0.331332	0.934093
El Salvador	SLV	60	2010	Wood fuel	Cubic metres (m3)	1.7721e+06	0.28657	0.829849
El Salvador	SLV	60	2011	Wood fuel	Cubic metres (m3)	1.57512e+06	0.253619	0.753715
El Salvador	SLV	60	2012	Wood fuel	Cubic metres (m3)	1.46994e+06	0.235646	0.718167
El Salvador	SLV	60	2013	Wood fuel	Cubic metres (m3)	1.32838e+06	0.211994	0.663
El Salvador	SLV	60	2014	Wood fuel	Cubic metres (m3)	1.08454e+06	0.172283	0.553422
El Salvador	SLV	60	2015	Wood fuel	Cubic metres (m3)	927848	0.146693	0.484175
El Salvador	SLV	60	2016	Wood fuel	Cubic metres (m3)	863301	0.135821	0.460477
El Salvador	SLV	60	2017	Wood fuel	Cubic metres (m3)	815504	0.127658	0.444423
El Salvador	SLV	60	2018	Wood fuel	Cubic metres (m3)	779852	0.121459	0.434123
El Salvador	SLV	60	2019	Wood fuel	Cubic metres (m3)	766623	0.118791	0.435842
Equatorial Guinea	GNQ	61	1999	Wood fuel	Cubic metres (m3)	368896	0.634103	1.1873
Equatorial Guinea	GNQ	61	2000	Wood fuel	Cubic metres (m3)	408323	0.673571	1.30578
Equatorial Guinea	GNQ	61	2001	Wood fuel	Cubic metres (m3)	432558	0.684771	1.37543
Equatorial Guinea	GNQ	61	2002	Wood fuel	Cubic metres (m3)	450152	0.683809	1.42425
Equatorial Guinea	GNQ	61	2003	Wood fuel	Cubic metres (m3)	464025	0.675723	1.46172
Equatorial Guinea	GNQ	61	2004	Wood fuel	Cubic metres (m3)	481544	0.671601	1.51114
Equatorial Guinea	GNQ	61	2005	Wood fuel	Cubic metres (m3)	497608	0.663926	1.55548
Equatorial Guinea	GNQ	61	2006	Wood fuel	Cubic metres (m3)	514909	0.656395	1.60218
Equatorial Guinea	GNQ	61	2007	Wood fuel	Cubic metres (m3)	531459	0.646725	1.6457
Equatorial Guinea	GNQ	61	2008	Wood fuel	Cubic metres (m3)	547703	0.636248	1.69199
Equatorial Guinea	GNQ	61	2009	Wood fuel	Cubic metres (m3)	562430	0.623857	1.73837
Equatorial Guinea	GNQ	61	2010	Wood fuel	Cubic metres (m3)	576720	0.611166	1.78449
Equatorial Guinea	GNQ	61	2011	Wood fuel	Cubic metres (m3)	590266	0.598108	1.82526
Equatorial Guinea	GNQ	61	2012	Wood fuel	Cubic metres (m3)	572931	0.555574	1.76551
Equatorial Guinea	GNQ	61	2013	Wood fuel	Cubic metres (m3)	599768	0.55721	1.82403
Equatorial Guinea	GNQ	61	2014	Wood fuel	Cubic metres (m3)	633311	0.564328	1.8811
Equatorial Guinea	GNQ	61	2015	Wood fuel	Cubic metres (m3)	667496	0.571195	1.93106
Equatorial Guinea	GNQ	61	2016	Wood fuel	Cubic metres (m3)	696190	0.572905	1.97069
Equatorial Guinea	GNQ	61	2017	Wood fuel	Cubic metres (m3)	708165	0.561137	1.96919
Equatorial Guinea	GNQ	61	2018	Wood fuel	Cubic metres (m3)	702937	0.537021	1.92309
Equatorial Guinea	GNQ	61	2019	Wood fuel	Cubic metres (m3)	703712	0.518966	1.89618
Eritrea	ERI	178	1999	Wood fuel	Cubic metres (m3)	1.93913e+06	0.866471	0.866471
Eritrea	ERI	178	2000	Wood fuel	Cubic metres (m3)	1.9818e+06	0.864993	0.864993
Eritrea	ERI	178	2001	Wood fuel	Cubic metres (m3)	1.98597e+06	0.836388	0.836388
Eritrea	ERI	178	2002	Wood fuel	Cubic metres (m3)	1.8636e+06	0.750152	0.750152
Eritrea	ERI	178	2003	Wood fuel	Cubic metres (m3)	2.14414e+06	0.824758	0.824758
Eritrea	ERI	178	2004	Wood fuel	Cubic metres (m3)	2.30385e+06	0.847805	0.855054
Eritrea	ERI	178	2005	Wood fuel	Cubic metres (m3)	2.38861e+06	0.844821	0.873021
Eritrea	ERI	178	2006	Wood fuel	Cubic metres (m3)	2.40525e+06	0.823773	0.870429
Eritrea	ERI	178	2007	Wood fuel	Cubic metres (m3)	2.28979e+06	0.764309	0.824063
Eritrea	ERI	178	2008	Wood fuel	Cubic metres (m3)	1.98107e+06	0.646912	0.70838
Eritrea	ERI	178	2009	Wood fuel	Cubic metres (m3)	1.24351e+06	0.398526	0.441028
Eritrea	ERI	178	2010	Wood fuel	Cubic metres (m3)	1.0827e+06	0.3415	0.380458
Eritrea	ERI	178	2011	Wood fuel	Cubic metres (m3)	1.06171e+06	0.330376	0.369474
Eritrea	ERI	178	2012	Wood fuel	Cubic metres (m3)	1.11782e+06	0.343918	0.385093
Eritrea	ERI	178	2013	Wood fuel	Cubic metres (m3)	1.30123e+06	0.396415	0.443814
Eritrea	ERI	178	2014	Wood fuel	Cubic metres (m3)	1.80706e+06	0.545823	0.6103
Eritrea	ERI	178	2015	Wood fuel	Cubic metres (m3)	2.01622e+06	0.603578	0.673617
Eritrea	ERI	178	2016	Wood fuel	Cubic metres (m3)	2.11947e+06	0.627535	0.699043
Eritrea	ERI	178	2017	Wood fuel	Cubic metres (m3)	2.16571e+06	0.633466	0.704407
Eritrea	ERI	178	2018	Wood fuel	Cubic metres (m3)	2.16689e+06	0.628851	0.698565
Eritrea	ERI	178	2019	Wood fuel	Cubic metres (m3)	2.20021e+06	0.636808	0.707273
Estonia	EST	63	1999	Wood fuel	Cubic metres (m3)	1.13982e+06	0.811964	2.66539
Estonia	EST	63	2000	Wood fuel	Cubic metres (m3)	1.39267e+06	0.995402	3.25063
Estonia	EST	63	2001	Wood fuel	Cubic metres (m3)	1.58663e+06	1.13993	3.70582
Estonia	EST	63	2002	Wood fuel	Cubic metres (m3)	1.65405e+06	1.19647	3.87422
Estonia	EST	63	2003	Wood fuel	Cubic metres (m3)	1.77621e+06	1.29369	4.17202
Estonia	EST	63	2004	Wood fuel	Cubic metres (m3)	1.33169e+06	0.976472	3.13559
Estonia	EST	63	2005	Wood fuel	Cubic metres (m3)	1.18939e+06	0.877383	2.80566
Estonia	EST	63	2006	Wood fuel	Cubic metres (m3)	1.13146e+06	0.838618	2.67154
Estonia	EST	63	2007	Wood fuel	Cubic metres (m3)	1.15853e+06	0.861768	2.73558
Estonia	EST	63	2008	Wood fuel	Cubic metres (m3)	1.35492e+06	1.01108	3.19617
Estonia	EST	63	2009	Wood fuel	Cubic metres (m3)	1.75765e+06	1.31547	4.13781
Estonia	EST	63	2010	Wood fuel	Cubic metres (m3)	2.16686e+06	1.62656	5.09373
Estonia	EST	63	2011	Wood fuel	Cubic metres (m3)	2.43207e+06	1.83178	5.72128
Estonia	EST	63	2012	Wood fuel	Cubic metres (m3)	2.58054e+06	1.95058	6.08823
Estonia	EST	63	2013	Wood fuel	Cubic metres (m3)	2.77792e+06	2.10587	6.58776
Estonia	EST	63	2014	Wood fuel	Cubic metres (m3)	2.76018e+06	2.0967	6.59456
Estonia	EST	63	2015	Wood fuel	Cubic metres (m3)	2.99588e+06	2.27761	7.2111
Estonia	EST	63	2016	Wood fuel	Cubic metres (m3)	3.21291e+06	2.44064	7.77216
Estonia	EST	63	2017	Wood fuel	Cubic metres (m3)	3.78011e+06	2.86502	9.16946
Estonia	EST	63	2018	Wood fuel	Cubic metres (m3)	3.93164e+06	2.97184	9.55704
Estonia	EST	63	2019	Wood fuel	Cubic metres (m3)	3.78065e+06	2.84928	9.20582
Eswatini	SWZ	209	1999	Wood fuel	Cubic metres (m3)	1.22147e+06	1.22876	1.51214
Eswatini	SWZ	209	2000	Wood fuel	Cubic metres (m3)	1.25633e+06	1.24941	1.5311
Eswatini	SWZ	209	2001	Wood fuel	Cubic metres (m3)	1.29761e+06	1.28014	1.5625
Eswatini	SWZ	209	2002	Wood fuel	Cubic metres (m3)	1.33912e+06	1.31446	1.59808
Eswatini	SWZ	209	2003	Wood fuel	Cubic metres (m3)	1.38839e+06	1.35726	1.64247
Eswatini	SWZ	209	2004	Wood fuel	Cubic metres (m3)	1.45016e+06	1.41274	1.70028
Eswatini	SWZ	209	2005	Wood fuel	Cubic metres (m3)	1.51861e+06	1.47368	1.76131
Eswatini	SWZ	209	2006	Wood fuel	Cubic metres (m3)	1.5623e+06	1.50806	1.78612
Eswatini	SWZ	209	2007	Wood fuel	Cubic metres (m3)	1.5953e+06	1.52987	1.79289
Eswatini	SWZ	209	2008	Wood fuel	Cubic metres (m3)	1.62663e+06	1.54923	1.79898
Eswatini	SWZ	209	2009	Wood fuel	Cubic metres (m3)	1.63864e+06	1.5497	1.78627
Eswatini	SWZ	209	2010	Wood fuel	Cubic metres (m3)	1.81748e+06	1.7068	1.95184
Eswatini	SWZ	209	2011	Wood fuel	Cubic metres (m3)	2.00441e+06	1.86962	2.11547
Eswatini	SWZ	209	2012	Wood fuel	Cubic metres (m3)	1.978e+06	1.83279	2.04856
Eswatini	SWZ	209	2013	Wood fuel	Cubic metres (m3)	1.9833e+06	1.82482	2.02296
Eswatini	SWZ	209	2014	Wood fuel	Cubic metres (m3)	1.86194e+06	1.70033	1.87851
Eswatini	SWZ	209	2015	Wood fuel	Cubic metres (m3)	2.14484e+06	1.94274	2.13177
Eswatini	SWZ	209	2016	Wood fuel	Cubic metres (m3)	2.61863e+06	2.3507	2.53299
Eswatini	SWZ	209	2017	Wood fuel	Cubic metres (m3)	2.6632e+06	2.36761	2.50579
Eswatini	SWZ	209	2018	Wood fuel	Cubic metres (m3)	2.5237e+06	2.22107	2.47278
Eswatini	SWZ	209	2019	Wood fuel	Cubic metres (m3)	2.44172e+06	2.12668	2.73035
Ethiopia	ETH	238	1999	Wood fuel	Cubic metres (m3)	7.10286e+07	1.10391	1.286
Ethiopia	ETH	238	2000	Wood fuel	Cubic metres (m3)	8.05221e+07	1.21588	1.41934
Ethiopia	ETH	238	2001	Wood fuel	Cubic metres (m3)	8.70499e+07	1.27716	1.49397
Ethiopia	ETH	238	2002	Wood fuel	Cubic metres (m3)	9.23848e+07	1.3171	1.54392
Ethiopia	ETH	238	2003	Wood fuel	Cubic metres (m3)	9.7606e+07	1.35245	1.58877
Ethiopia	ETH	238	2004	Wood fuel	Cubic metres (m3)	1.01435e+08	1.36632	1.60857
Ethiopia	ETH	238	2005	Wood fuel	Cubic metres (m3)	1.03429e+08	1.35471	1.59883
Ethiopia	ETH	238	2006	Wood fuel	Cubic metres (m3)	1.00583e+08	1.28148	1.51681
Ethiopia	ETH	238	2007	Wood fuel	Cubic metres (m3)	1.0334e+08	1.281	1.52153
Ethiopia	ETH	238	2008	Wood fuel	Cubic metres (m3)	1.08934e+08	1.31375	1.56796
Ethiopia	ETH	238	2009	Wood fuel	Cubic metres (m3)	1.12742e+08	1.32271	1.58845
Ethiopia	ETH	238	2010	Wood fuel	Cubic metres (m3)	1.17097e+08	1.33614	1.61498
Ethiopia	ETH	238	2011	Wood fuel	Cubic metres (m3)	1.24418e+08	1.38031	1.67793
Ethiopia	ETH	238	2012	Wood fuel	Cubic metres (m3)	1.51513e+08	1.63388	1.99637
Ethiopia	ETH	238	2013	Wood fuel	Cubic metres (m3)	1.45111e+08	1.52132	1.86838
Ethiopia	ETH	238	2014	Wood fuel	Cubic metres (m3)	1.48199e+08	1.51083	1.86519
Ethiopia	ETH	238	2015	Wood fuel	Cubic metres (m3)	1.54142e+08	1.52864	1.89723
Ethiopia	ETH	238	2016	Wood fuel	Cubic metres (m3)	1.60342e+08	1.54762	1.93127
Ethiopia	ETH	238	2017	Wood fuel	Cubic metres (m3)	1.64166e+08	1.54292	1.93615
Ethiopia	ETH	238	2018	Wood fuel	Cubic metres (m3)	1.64563e+08	1.50667	1.90147
Ethiopia	ETH	238	2019	Wood fuel	Cubic metres (m3)	1.65367e+08	1.47545	1.873
Falkland Islands (Malvinas)	FLK	65	1999	Wood fuel	Cubic metres (m3)	2306.09	0.811198	2.46013
Falkland Islands (Malvinas)	FLK	65	2000	Wood fuel	Cubic metres (m3)	2345.8	0.811049	2.51494
Falkland Islands (Malvinas)	FLK	65	2001	Wood fuel	Cubic metres (m3)	2375.56	0.81142	2.56998
Falkland Islands (Malvinas)	FLK	65	2002	Wood fuel	Cubic metres (m3)	2392.69	0.811393	2.62282
Falkland Islands (Malvinas)	FLK	65	2003	Wood fuel	Cubic metres (m3)	2397.17	0.811008	2.67305
Falkland Islands (Malvinas)	FLK	65	2004	Wood fuel	Cubic metres (m3)	2392.61	0.811491	2.72506
Falkland Islands (Malvinas)	FLK	65	2005	Wood fuel	Cubic metres (m3)	2381.87	0.81084	2.77868
Falkland Islands (Malvinas)	FLK	65	2006	Wood fuel	Cubic metres (m3)	2376.36	0.810072	2.84385
Falkland Islands (Malvinas)	FLK	65	2007	Wood fuel	Cubic metres (m3)	2375.95	0.809613	2.9208
Falkland Islands (Malvinas)	FLK	65	2008	Wood fuel	Cubic metres (m3)	2371.15	0.808973	2.99427
Falkland Islands (Malvinas)	FLK	65	2009	Wood fuel	Cubic metres (m3)	2353.27	0.80563	3.05179
Falkland Islands (Malvinas)	FLK	65	2010	Wood fuel	Cubic metres (m3)	2329.73	0.803046	3.09772
Falkland Islands (Malvinas)	FLK	65	2011	Wood fuel	Cubic metres (m3)	2294.53	0.8001	3.11857
Falkland Islands (Malvinas)	FLK	65	2012	Wood fuel	Cubic metres (m3)	2255.9	0.798503	3.12441
Falkland Islands (Malvinas)	FLK	65	2013	Wood fuel	Cubic metres (m3)	2230.23	0.797085	3.14133
Falkland Islands (Malvinas)	FLK	65	2014	Wood fuel	Cubic metres (m3)	2220.64	0.795793	3.17494
Falkland Islands (Malvinas)	FLK	65	2015	Wood fuel	Cubic metres (m3)	2251.19	0.796339	3.26871
Falkland Islands (Malvinas)	FLK	65	2016	Wood fuel	Cubic metres (m3)	2336.2	0.796642	3.45577
Falkland Islands (Malvinas)	FLK	65	2017	Wood fuel	Cubic metres (m3)	2463.54	0.796901	3.71914
Falkland Islands (Malvinas)	FLK	65	2018	Wood fuel	Cubic metres (m3)	2547.14	0.795634	3.89349
Falkland Islands (Malvinas)	FLK	65	2019	Wood fuel	Cubic metres (m3)	2581.79	0.795747	3.95625
Fiji	FJI	66	1999	Wood fuel	Cubic metres (m3)	148332	0.183973	0.35044
Fiji	FJI	66	2000	Wood fuel	Cubic metres (m3)	149196	0.183938	0.353037
Fiji	FJI	66	2001	Wood fuel	Cubic metres (m3)	149578	0.183775	0.355353
Fiji	FJI	66	2002	Wood fuel	Cubic metres (m3)	147420	0.180885	0.352349
Fiji	FJI	66	2003	Wood fuel	Cubic metres (m3)	145003	0.177644	0.348672
Fiji	FJI	66	2004	Wood fuel	Cubic metres (m3)	144892	0.17713	0.3504
Fiji	FJI	66	2005	Wood fuel	Cubic metres (m3)	147914	0.180066	0.359079
Fiji	FJI	66	2006	Wood fuel	Cubic metres (m3)	151734	0.183305	0.368509
Fiji	FJI	66	2007	Wood fuel	Cubic metres (m3)	154627	0.184843	0.374683
Fiji	FJI	66	2008	Wood fuel	Cubic metres (m3)	154594	0.182904	0.374311
Fiji	FJI	66	2009	Wood fuel	Cubic metres (m3)	151312	0.177299	0.366871
Fiji	FJI	66	2010	Wood fuel	Cubic metres (m3)	147367	0.171366	0.358221
Fiji	FJI	66	2011	Wood fuel	Cubic metres (m3)	141003	0.163271	0.343691
Fiji	FJI	66	2012	Wood fuel	Cubic metres (m3)	132479	0.153196	0.323893
Fiji	FJI	66	2013	Wood fuel	Cubic metres (m3)	125620	0.145115	0.30836
Fiji	FJI	66	2014	Wood fuel	Cubic metres (m3)	124310	0.143435	0.306715
Fiji	FJI	66	2015	Wood fuel	Cubic metres (m3)	123665	0.142375	0.306502
Fiji	FJI	66	2016	Wood fuel	Cubic metres (m3)	120644	0.138312	0.299618
Fiji	FJI	66	2017	Wood fuel	Cubic metres (m3)	116166	0.132377	0.288906
Fiji	FJI	66	2018	Wood fuel	Cubic metres (m3)	109464	0.123899	0.27584
Fiji	FJI	66	2019	Wood fuel	Cubic metres (m3)	103986	0.116846	0.269371
Finland	FIN	67	1999	Wood fuel	Cubic metres (m3)	4.28756e+06	0.828367	4.59004
Finland	FIN	67	2000	Wood fuel	Cubic metres (m3)	4.35312e+06	0.839072	4.70942
Finland	FIN	67	2001	Wood fuel	Cubic metres (m3)	4.5028e+06	0.865851	4.90902
Finland	FIN	67	2002	Wood fuel	Cubic metres (m3)	4.76213e+06	0.913461	5.21917
Finland	FIN	67	2003	Wood fuel	Cubic metres (m3)	4.89929e+06	0.937274	5.39766
Finland	FIN	67	2004	Wood fuel	Cubic metres (m3)	5.06087e+06	0.965406	5.60685
Finland	FIN	67	2005	Wood fuel	Cubic metres (m3)	5.15553e+06	0.980356	5.73952
Finland	FIN	67	2006	Wood fuel	Cubic metres (m3)	5.31175e+06	1.0065	5.93172
Finland	FIN	67	2007	Wood fuel	Cubic metres (m3)	5.47954e+06	1.03428	6.13126
Finland	FIN	67	2008	Wood fuel	Cubic metres (m3)	5.69113e+06	1.06986	6.3993
Finland	FIN	67	2009	Wood fuel	Cubic metres (m3)	5.56931e+06	1.04254	6.31593
Finland	FIN	67	2010	Wood fuel	Cubic metres (m3)	6.62089e+06	1.23395	7.61986
Finland	FIN	67	2011	Wood fuel	Cubic metres (m3)	7.08927e+06	1.31523	8.35499
Finland	FIN	67	2012	Wood fuel	Cubic metres (m3)	7.42552e+06	1.37122	9.02092
Finland	FIN	67	2013	Wood fuel	Cubic metres (m3)	7.56866e+06	1.39155	9.3635
Finland	FIN	67	2014	Wood fuel	Cubic metres (m3)	7.69326e+06	1.40879	9.53726
Finland	FIN	67	2015	Wood fuel	Cubic metres (m3)	7.65218e+06	1.3962	9.44117
Finland	FIN	67	2016	Wood fuel	Cubic metres (m3)	7.55908e+06	1.37484	9.31001
Finland	FIN	67	2017	Wood fuel	Cubic metres (m3)	7.70295e+06	1.39732	9.49788
Finland	FIN	67	2018	Wood fuel	Cubic metres (m3)	7.78094e+06	1.40937	9.62441
Finland	FIN	67	2019	Wood fuel	Cubic metres (m3)	7.7079e+06	1.39581	9.58245
France	FRA	68	1999	Wood fuel	Cubic metres (m3)	2.86499e+07	0.473597	1.94211
France	FRA	68	2000	Wood fuel	Cubic metres (m3)	2.91717e+07	0.478842	1.98452
France	FRA	68	2001	Wood fuel	Cubic metres (m3)	2.906e+07	0.473643	1.98397
France	FRA	68	2002	Wood fuel	Cubic metres (m3)	2.82234e+07	0.456732	1.93368
France	FRA	68	2003	Wood fuel	Cubic metres (m3)	2.81273e+07	0.451859	1.93368
France	FRA	68	2004	Wood fuel	Cubic metres (m3)	2.66041e+07	0.424197	1.83496
France	FRA	68	2005	Wood fuel	Cubic metres (m3)	2.44794e+07	0.387466	1.69425
France	FRA	68	2006	Wood fuel	Cubic metres (m3)	2.41499e+07	0.379643	1.6781
France	FRA	68	2007	Wood fuel	Cubic metres (m3)	1.94533e+07	0.303877	1.35789
France	FRA	68	2008	Wood fuel	Cubic metres (m3)	1.50343e+07	0.233518	1.05511
France	FRA	68	2009	Wood fuel	Cubic metres (m3)	1.35776e+07	0.209836	0.958899
France	FRA	68	2010	Wood fuel	Cubic metres (m3)	1.32939e+07	0.204469	0.945246
France	FRA	68	2011	Wood fuel	Cubic metres (m3)	1.25975e+07	0.192788	0.901824
France	FRA	68	2012	Wood fuel	Cubic metres (m3)	1.20172e+07	0.182962	0.866211
France	FRA	68	2013	Wood fuel	Cubic metres (m3)	1.20853e+07	0.183116	0.877626
France	FRA	68	2014	Wood fuel	Cubic metres (m3)	1.25134e+07	0.188774	0.916119
France	FRA	68	2015	Wood fuel	Cubic metres (m3)	1.31957e+07	0.198308	0.974717
France	FRA	68	2016	Wood fuel	Cubic metres (m3)	1.33192e+07	0.199537	0.99355
France	FRA	68	2017	Wood fuel	Cubic metres (m3)	1.33025e+07	0.198783	1.00295
France	FRA	68	2018	Wood fuel	Cubic metres (m3)	1.3092e+07	0.195153	0.997934
France	FRA	68	2019	Wood fuel	Cubic metres (m3)	1.24319e+07	0.184849	0.958194
French Guiana	GUF	69	1999	Wood fuel	Cubic metres (m3)	6284.2	0.0400629	0.18813
French Guiana	GUF	69	2000	Wood fuel	Cubic metres (m3)	6666.37	0.0408712	0.195643
French Guiana	GUF	69	2001	Wood fuel	Cubic metres (m3)	7342.18	0.0430804	0.210206
French Guiana	GUF	69	2002	Wood fuel	Cubic metres (m3)	8055.6	0.0450852	0.22419
French Guiana	GUF	69	2003	Wood fuel	Cubic metres (m3)	8954.81	0.0478914	0.242747
French Guiana	GUF	69	2004	Wood fuel	Cubic metres (m3)	9837.8	0.0503948	0.260462
French Guiana	GUF	69	2005	Wood fuel	Cubic metres (m3)	10719	0.0528045	0.278439
French Guiana	GUF	69	2006	Wood fuel	Cubic metres (m3)	11332.8	0.053978	0.290642
French Guiana	GUF	69	2007	Wood fuel	Cubic metres (m3)	11651.8	0.0539042	0.296605
French Guiana	GUF	69	2008	Wood fuel	Cubic metres (m3)	11830.3	0.0532895	0.299304
French Guiana	GUF	69	2009	Wood fuel	Cubic metres (m3)	11685.1	0.051353	0.294011
French Guiana	GUF	69	2010	Wood fuel	Cubic metres (m3)	11683.5	0.0501549	0.292207
French Guiana	GUF	69	2011	Wood fuel	Cubic metres (m3)	11748.8	0.0492891	0.291597
French Guiana	GUF	69	2012	Wood fuel	Cubic metres (m3)	11981.3	0.049146	0.294698
French Guiana	GUF	69	2013	Wood fuel	Cubic metres (m3)	12310.1	0.0494003	0.300148
French Guiana	GUF	69	2014	Wood fuel	Cubic metres (m3)	12712.1	0.0499368	0.307411
French Guiana	GUF	69	2015	Wood fuel	Cubic metres (m3)	13228.8	0.0507623	0.317378
French Guiana	GUF	69	2016	Wood fuel	Cubic metres (m3)	13886	0.0518074	0.330529
French Guiana	GUF	69	2017	Wood fuel	Cubic metres (m3)	14743	0.0533646	0.348319
French Guiana	GUF	69	2018	Wood fuel	Cubic metres (m3)	15345.4	0.0544933	0.360877
French Guiana	GUF	69	2019	Wood fuel	Cubic metres (m3)	15676	0.055319	0.368129
French Polynesia	PYF	70	1999	Wood fuel	Cubic metres (m3)	7509.18	0.0317881	0.0724119
French Polynesia	PYF	70	2000	Wood fuel	Cubic metres (m3)	6964.5	0.0289377	0.0658112
French Polynesia	PYF	70	2001	Wood fuel	Cubic metres (m3)	6287.42	0.0256695	0.0583034
French Polynesia	PYF	70	2002	Wood fuel	Cubic metres (m3)	5447.91	0.0218797	0.0496908
French Polynesia	PYF	70	2003	Wood fuel	Cubic metres (m3)	4998.85	0.0197828	0.0451946
French Polynesia	PYF	70	2004	Wood fuel	Cubic metres (m3)	5084.16	0.0198606	0.0459452
French Polynesia	PYF	70	2005	Wood fuel	Cubic metres (m3)	5383.94	0.0208033	0.0488671
French Polynesia	PYF	70	2006	Wood fuel	Cubic metres (m3)	5584.04	0.0213938	0.0509795
French Polynesia	PYF	70	2007	Wood fuel	Cubic metres (m3)	5728.34	0.0218079	0.0526745
French Polynesia	PYF	70	2008	Wood fuel	Cubic metres (m3)	5890.51	0.0223056	0.0545939
French Polynesia	PYF	70	2009	Wood fuel	Cubic metres (m3)	6045.16	0.0227868	0.0565028
French Polynesia	PYF	70	2010	Wood fuel	Cubic metres (m3)	6122.12	0.0229772	0.0576777
French Polynesia	PYF	70	2011	Wood fuel	Cubic metres (m3)	6341.69	0.0236911	0.0601223
French Polynesia	PYF	70	2012	Wood fuel	Cubic metres (m3)	6510.47	0.0242026	0.061985
French Polynesia	PYF	70	2013	Wood fuel	Cubic metres (m3)	6693.09	0.0247576	0.0637299
French Polynesia	PYF	70	2014	Wood fuel	Cubic metres (m3)	6825.21	0.0251194	0.0647021
French Polynesia	PYF	70	2015	Wood fuel	Cubic metres (m3)	6914.82	0.0253182	0.0650397
French Polynesia	PYF	70	2016	Wood fuel	Cubic metres (m3)	7139.42	0.0260009	0.0664739
French Polynesia	PYF	70	2017	Wood fuel	Cubic metres (m3)	7286.35	0.0263895	0.0671345
French Polynesia	PYF	70	2018	Wood fuel	Cubic metres (m3)	7437.37	0.0267843	0.0686161
French Polynesia	PYF	70	2019	Wood fuel	Cubic metres (m3)	7540.38	0.0269988	0.0706421
Gabon	GAB	74	1999	Wood fuel	Cubic metres (m3)	485622	0.405013	1.84691
Gabon	GAB	74	2000	Wood fuel	Cubic metres (m3)	487284	0.396668	1.87378
Gabon	GAB	74	2001	Wood fuel	Cubic metres (m3)	506354	0.402493	1.96957
Gabon	GAB	74	2002	Wood fuel	Cubic metres (m3)	564532	0.438274	2.22188
Gabon	GAB	74	2003	Wood fuel	Cubic metres (m3)	766048	0.580341	3.04897
Gabon	GAB	74	2004	Wood fuel	Cubic metres (m3)	872507	0.644385	3.50926
Gabon	GAB	74	2005	Wood fuel	Cubic metres (m3)	878213	0.631559	3.56667
Gabon	GAB	74	2006	Wood fuel	Cubic metres (m3)	884481	0.618519	3.62428
Gabon	GAB	74	2007	Wood fuel	Cubic metres (m3)	888696	0.603534	3.67115
Gabon	GAB	74	2008	Wood fuel	Cubic metres (m3)	892981	0.587969	3.71586
Gabon	GAB	74	2009	Wood fuel	Cubic metres (m3)	880326	0.561104	3.68705
Gabon	GAB	74	2010	Wood fuel	Cubic metres (m3)	880573	0.54226	3.71016
Gabon	GAB	74	2011	Wood fuel	Cubic metres (m3)	878531	0.52151	3.72285
Gabon	GAB	74	2012	Wood fuel	Cubic metres (m3)	875448	0.500166	3.73008
Gabon	GAB	74	2013	Wood fuel	Cubic metres (m3)	901089	0.495973	3.85807
Gabon	GAB	74	2014	Wood fuel	Cubic metres (m3)	937040	0.497539	4.02898
Gabon	GAB	74	2015	Wood fuel	Cubic metres (m3)	961161	0.493445	4.15336
Gabon	GAB	74	2016	Wood fuel	Cubic metres (m3)	955831	0.47597	4.16044
Gabon	GAB	74	2017	Wood fuel	Cubic metres (m3)	911178	0.441327	4.00342
Gabon	GAB	74	2018	Wood fuel	Cubic metres (m3)	859322	0.405473	3.81421
Gabon	GAB	74	2019	Wood fuel	Cubic metres (m3)	836606	0.385076	3.75358
Gambia	GMB	75	1999	Wood fuel	Cubic metres (m3)	893894	0.69991	1.3197
Gambia	GMB	75	2000	Wood fuel	Cubic metres (m3)	1.20839e+06	0.917082	1.75889
Gambia	GMB	75	2001	Wood fuel	Cubic metres (m3)	1.4245e+06	1.04736	2.04471
Gambia	GMB	75	2002	Wood fuel	Cubic metres (m3)	1.55209e+06	1.10519	2.19701
Gambia	GMB	75	2003	Wood fuel	Cubic metres (m3)	1.63033e+06	1.12447	2.27339
Gambia	GMB	75	2004	Wood fuel	Cubic metres (m3)	1.69383e+06	1.13189	2.32406
Gambia	GMB	75	2005	Wood fuel	Cubic metres (m3)	1.71132e+06	1.10852	2.31037
Gambia	GMB	75	2006	Wood fuel	Cubic metres (m3)	1.77142e+06	1.11305	2.35559
Gambia	GMB	75	2007	Wood fuel	Cubic metres (m3)	1.8258e+06	1.11347	2.39359
Gambia	GMB	75	2008	Wood fuel	Cubic metres (m3)	1.87464e+06	1.1097	2.42355
Gambia	GMB	75	2009	Wood fuel	Cubic metres (m3)	1.91961e+06	1.103	2.44771
Gambia	GMB	75	2010	Wood fuel	Cubic metres (m3)	1.96659e+06	1.09671	2.47347
Gambia	GMB	75	2011	Wood fuel	Cubic metres (m3)	2.00802e+06	1.08653	2.49117
Gambia	GMB	75	2012	Wood fuel	Cubic metres (m3)	2.05246e+06	1.07737	2.51165
Gambia	GMB	75	2013	Wood fuel	Cubic metres (m3)	2.092e+06	1.06532	2.52566
Gambia	GMB	75	2014	Wood fuel	Cubic metres (m3)	2.12661e+06	1.05069	2.5335
Gambia	GMB	75	2015	Wood fuel	Cubic metres (m3)	2.18529e+06	1.04767	2.56956
Gambia	GMB	75	2016	Wood fuel	Cubic metres (m3)	2.24579e+06	1.04496	2.60708
Gambia	GMB	75	2017	Wood fuel	Cubic metres (m3)	2.31872e+06	1.04735	2.65816
Gambia	GMB	75	2018	Wood fuel	Cubic metres (m3)	2.39139e+06	1.04882	2.70802
Gambia	GMB	75	2019	Wood fuel	Cubic metres (m3)	2.45789e+06	1.04694	2.75011
Georgia	GEO	73	1999	Wood fuel	Cubic metres (m3)	291127	0.0653765	0.129507
Georgia	GEO	73	2000	Wood fuel	Cubic metres (m3)	284986	0.0653261	0.127234
Georgia	GEO	73	2001	Wood fuel	Cubic metres (m3)	281364	0.0654398	0.126606
Georgia	GEO	73	2002	Wood fuel	Cubic metres (m3)	315152	0.0739442	0.143522
Georgia	GEO	73	2003	Wood fuel	Cubic metres (m3)	353993	0.0835462	0.163698
Georgia	GEO	73	2004	Wood fuel	Cubic metres (m3)	426548	0.10101	0.200953
Georgia	GEO	73	2005	Wood fuel	Cubic metres (m3)	474446	0.112682	0.228018
Georgia	GEO	73	2006	Wood fuel	Cubic metres (m3)	513871	0.122596	0.251765
Georgia	GEO	73	2007	Wood fuel	Cubic metres (m3)	576545	0.138357	0.287819
Georgia	GEO	73	2008	Wood fuel	Cubic metres (m3)	578378	0.13962	0.294494
Georgia	GEO	73	2009	Wood fuel	Cubic metres (m3)	523150	0.127017	0.272039
Georgia	GEO	73	2010	Wood fuel	Cubic metres (m3)	483364	0.117961	0.256963
Georgia	GEO	73	2011	Wood fuel	Cubic metres (m3)	441726	0.108234	0.240254
Georgia	GEO	73	2012	Wood fuel	Cubic metres (m3)	412448	0.101384	0.229676
Georgia	GEO	73	2013	Wood fuel	Cubic metres (m3)	471637	0.116419	0.26894
Georgia	GEO	73	2014	Wood fuel	Cubic metres (m3)	480612	0.119288	0.280654
Georgia	GEO	73	2015	Wood fuel	Cubic metres (m3)	470675	0.117228	0.280474
Georgia	GEO	73	2016	Wood fuel	Cubic metres (m3)	447293	0.111174	0.269952
Georgia	GEO	73	2017	Wood fuel	Cubic metres (m3)	440137	0.109017	0.267817
Georgia	GEO	73	2018	Wood fuel	Cubic metres (m3)	424680	0.107482	0.264934
Georgia	GEO	73	2019	Wood fuel	Cubic metres (m3)	418219	0.111642	0.27345
Germany	DEU	79	1999	Wood fuel	Cubic metres (m3)	9.93294e+06	0.120961	0.479544
Germany	DEU	79	2000	Wood fuel	Cubic metres (m3)	1.0407e+07	0.126575	0.505579
Germany	DEU	79	2001	Wood fuel	Cubic metres (m3)	1.06676e+07	0.129551	0.521594
Germany	DEU	79	2002	Wood fuel	Cubic metres (m3)	1.1057e+07	0.134069	0.54431
Germany	DEU	79	2003	Wood fuel	Cubic metres (m3)	1.14209e+07	0.138382	0.566577
Germany	DEU	79	2004	Wood fuel	Cubic metres (m3)	1.21216e+07	0.146913	0.606637
Germany	DEU	79	2005	Wood fuel	Cubic metres (m3)	1.26273e+07	0.153159	0.637747
Germany	DEU	79	2006	Wood fuel	Cubic metres (m3)	1.28654e+07	0.15616	0.655521
Germany	DEU	79	2007	Wood fuel	Cubic metres (m3)	1.34207e+07	0.163045	0.689862
Germany	DEU	79	2008	Wood fuel	Cubic metres (m3)	1.37643e+07	0.167587	0.715184
Germany	DEU	79	2009	Wood fuel	Cubic metres (m3)	1.38788e+07	0.169609	0.730669
Germany	DEU	79	2010	Wood fuel	Cubic metres (m3)	1.38465e+07	0.169907	0.738089
Germany	DEU	79	2011	Wood fuel	Cubic metres (m3)	1.41666e+07	0.174417	0.761619
Germany	DEU	79	2012	Wood fuel	Cubic metres (m3)	1.46071e+07	0.180248	0.78886
Germany	DEU	79	2013	Wood fuel	Cubic metres (m3)	1.44383e+07	0.178048	0.780153
Germany	DEU	79	2014	Wood fuel	Cubic metres (m3)	1.47203e+07	0.180818	0.792631
Germany	DEU	79	2015	Wood fuel	Cubic metres (m3)	1.40049e+07	0.171086	0.750357
Germany	DEU	79	2016	Wood fuel	Cubic metres (m3)	1.36658e+07	0.166045	0.729308
Germany	DEU	79	2017	Wood fuel	Cubic metres (m3)	1.37941e+07	0.166753	0.734079
Germany	DEU	79	2018	Wood fuel	Cubic metres (m3)	1.37443e+07	0.165588	0.730598
Germany	DEU	79	2019	Wood fuel	Cubic metres (m3)	1.38626e+07	0.166767	0.73736
Ghana	GHA	81	1999	Wood fuel	Cubic metres (m3)	1.28231e+07	0.681633	1.1998
Ghana	GHA	81	2000	Wood fuel	Cubic metres (m3)	1.27917e+07	0.663496	1.18306
Ghana	GHA	81	2001	Wood fuel	Cubic metres (m3)	1.32952e+07	0.672941	1.21493
Ghana	GHA	81	2002	Wood fuel	Cubic metres (m3)	1.3764e+07	0.679841	1.24233
Ghana	GHA	81	2003	Wood fuel	Cubic metres (m3)	1.41882e+07	0.683738	1.26497
Ghana	GHA	81	2004	Wood fuel	Cubic metres (m3)	1.45033e+07	0.681792	1.27741
Ghana	GHA	81	2005	Wood fuel	Cubic metres (m3)	1.48278e+07	0.679738	1.29004
Ghana	GHA	81	2006	Wood fuel	Cubic metres (m3)	1.51172e+07	0.675509	1.29881
Ghana	GHA	81	2007	Wood fuel	Cubic metres (m3)	1.52138e+07	0.66246	1.29057
Ghana	GHA	81	2008	Wood fuel	Cubic metres (m3)	1.53631e+07	0.651998	1.28725
Ghana	GHA	81	2009	Wood fuel	Cubic metres (m3)	1.56208e+07	0.646294	1.2934
Ghana	GHA	81	2010	Wood fuel	Cubic metres (m3)	1.59957e+07	0.645506	1.30969
Ghana	GHA	81	2011	Wood fuel	Cubic metres (m3)	1.64816e+07	0.649175	1.33558
Ghana	GHA	81	2012	Wood fuel	Cubic metres (m3)	1.65589e+07	0.636986	1.32907
Ghana	GHA	81	2013	Wood fuel	Cubic metres (m3)	1.69021e+07	0.635235	1.34436
Ghana	GHA	81	2014	Wood fuel	Cubic metres (m3)	1.73483e+07	0.637221	1.36799
Ghana	GHA	81	2015	Wood fuel	Cubic metres (m3)	1.83689e+07	0.659584	1.43657
Ghana	GHA	81	2016	Wood fuel	Cubic metres (m3)	1.93751e+07	0.680268	1.50332
Ghana	GHA	81	2017	Wood fuel	Cubic metres (m3)	2.00927e+07	0.689958	1.54724
Ghana	GHA	81	2018	Wood fuel	Cubic metres (m3)	2.08712e+07	0.701148	1.59569
Ghana	GHA	81	2019	Wood fuel	Cubic metres (m3)	2.14788e+07	0.706126	1.63104
Greece	GRC	84	1999	Wood fuel	Cubic metres (m3)	1.45836e+06	0.132239	0.479964
Greece	GRC	84	2000	Wood fuel	Cubic metres (m3)	1.30121e+06	0.117417	0.427695
Greece	GRC	84	2001	Wood fuel	Cubic metres (m3)	1.21722e+06	0.109322	0.402129
Greece	GRC	84	2002	Wood fuel	Cubic metres (m3)	1.18555e+06	0.106014	0.395903
Greece	GRC	84	2003	Wood fuel	Cubic metres (m3)	1.15167e+06	0.102669	0.389209
Greece	GRC	84	2004	Wood fuel	Cubic metres (m3)	969674	0.0863047	0.331803
Greece	GRC	84	2005	Wood fuel	Cubic metres (m3)	1.14e+06	0.101537	0.3949
Greece	GRC	84	2006	Wood fuel	Cubic metres (m3)	1.07154e+06	0.0958124	0.375447
Greece	GRC	84	2007	Wood fuel	Cubic metres (m3)	778753	0.070063	0.275829
Greece	GRC	84	2008	Wood fuel	Cubic metres (m3)	685205	0.0618145	0.245584
Greece	GRC	84	2009	Wood fuel	Cubic metres (m3)	830144	0.0747641	0.301473
Greece	GRC	84	2010	Wood fuel	Cubic metres (m3)	768684	0.0690962	0.283326
Greece	GRC	84	2011	Wood fuel	Cubic metres (m3)	870301	0.0783866	0.326246
Greece	GRC	84	2012	Wood fuel	Cubic metres (m3)	787958	0.0713627	0.301025
Greece	GRC	84	2013	Wood fuel	Cubic metres (m3)	965102	0.0879805	0.376274
Greece	GRC	84	2014	Wood fuel	Cubic metres (m3)	1.03703e+06	0.0952177	0.41318
Greece	GRC	84	2015	Wood fuel	Cubic metres (m3)	1.00715e+06	0.0930696	0.409568
Greece	GRC	84	2016	Wood fuel	Cubic metres (m3)	980494	0.0909876	0.405288
Greece	GRC	84	2017	Wood fuel	Cubic metres (m3)	1.01312e+06	0.0942209	0.424835
Greece	GRC	84	2018	Wood fuel	Cubic metres (m3)	1.00561e+06	0.0936754	0.433629
Greece	GRC	84	2019	Wood fuel	Cubic metres (m3)	981741	0.0915724	0.443062
Grenada	GRD	86	1999	Wood fuel	Cubic metres (m3)	9434.16	0.0921033	0.142663
Grenada	GRD	86	2000	Wood fuel	Cubic metres (m3)	9374.02	0.0911492	0.141835
Grenada	GRD	86	2001	Wood fuel	Cubic metres (m3)	9426.5	0.0913025	0.14241
Grenada	GRD	86	2002	Wood fuel	Cubic metres (m3)	9490.22	0.0915737	0.142893
Grenada	GRD	86	2003	Wood fuel	Cubic metres (m3)	9594.62	0.0922524	0.143955
Grenada	GRD	86	2004	Wood fuel	Cubic metres (m3)	9683.48	0.0927975	0.144783
Grenada	GRD	86	2005	Wood fuel	Cubic metres (m3)	9731.19	0.0929749	0.145033
Grenada	GRD	86	2006	Wood fuel	Cubic metres (m3)	9805.22	0.0934396	0.145743
Grenada	GRD	86	2007	Wood fuel	Cubic metres (m3)	9906.28	0.0941855	0.146901
Grenada	GRD	86	2008	Wood fuel	Cubic metres (m3)	10005.8	0.0948762	0.147968
Grenada	GRD	86	2009	Wood fuel	Cubic metres (m3)	10095.2	0.0954181	0.148795
Grenada	GRD	86	2010	Wood fuel	Cubic metres (m3)	10120.6	0.095272	0.148551
Grenada	GRD	86	2011	Wood fuel	Cubic metres (m3)	10202.6	0.0955415	0.148969
Grenada	GRD	86	2012	Wood fuel	Cubic metres (m3)	10222.7	0.0951279	0.148339
Grenada	GRD	86	2013	Wood fuel	Cubic metres (m3)	10314.5	0.0953542	0.148747
Grenada	GRD	86	2014	Wood fuel	Cubic metres (m3)	10582.4	0.0971789	0.151693
Grenada	GRD	86	2015	Wood fuel	Cubic metres (m3)	10760.2	0.0981715	0.153386
Grenada	GRD	86	2016	Wood fuel	Cubic metres (m3)	10946.3	0.0992729	0.155291
Grenada	GRD	86	2017	Wood fuel	Cubic metres (m3)	11038.9	0.0995623	0.155968
Grenada	GRD	86	2018	Wood fuel	Cubic metres (m3)	11110.5	0.0996879	0.156429
Grenada	GRD	86	2019	Wood fuel	Cubic metres (m3)	11150	0.0995516	0.15652
Guadeloupe	GLP	87	1999	Wood fuel	Cubic metres (m3)	85743.6	0.203659	12.7417
Guadeloupe	GLP	87	2000	Wood fuel	Cubic metres (m3)	85522.1	0.20259	12.587
Guadeloupe	GLP	87	2001	Wood fuel	Cubic metres (m3)	84765.6	0.201692	12.3719
Guadeloupe	GLP	87	2002	Wood fuel	Cubic metres (m3)	83518	0.20086	12.1022
Guadeloupe	GLP	87	2003	Wood fuel	Cubic metres (m3)	82054.6	0.199637	11.811
Guadeloupe	GLP	87	2004	Wood fuel	Cubic metres (m3)	81045.2	0.19948	11.5928
Guadeloupe	GLP	87	2005	Wood fuel	Cubic metres (m3)	80139.4	0.198965	11.3945
Guadeloupe	GLP	87	2006	Wood fuel	Cubic metres (m3)	79539.7	0.198028	11.2427
Guadeloupe	GLP	87	2007	Wood fuel	Cubic metres (m3)	79760.4	0.198103	11.2109
Guadeloupe	GLP	87	2008	Wood fuel	Cubic metres (m3)	79718	0.197356	11.158
Guadeloupe	GLP	87	2009	Wood fuel	Cubic metres (m3)	79828	0.196959	11.1439
Guadeloupe	GLP	87	2010	Wood fuel	Cubic metres (m3)	79784.9	0.196459	11.1297
Guadeloupe	GLP	87	2011	Wood fuel	Cubic metres (m3)	79999.8	0.197167	11.1765
Guadeloupe	GLP	87	2012	Wood fuel	Cubic metres (m3)	79453.3	0.196499	11.1402
Guadeloupe	GLP	87	2013	Wood fuel	Cubic metres (m3)	79204.3	0.196617	11.1564
Guadeloupe	GLP	87	2014	Wood fuel	Cubic metres (m3)	78929.9	0.196649	11.178
Guadeloupe	GLP	87	2015	Wood fuel	Cubic metres (m3)	78757.7	0.196777	11.2257
Guadeloupe	GLP	87	2016	Wood fuel	Cubic metres (m3)	78542.5	0.196495	11.2818
Guadeloupe	GLP	87	2017	Wood fuel	Cubic metres (m3)	78985.5	0.197596	11.4418
Guadeloupe	GLP	87	2018	Wood fuel	Cubic metres (m3)	79081.8	0.197799	11.5195
Guadeloupe	GLP	87	2019	Wood fuel	Cubic metres (m3)	79201.1	0.198072	11.5593
Guatemala	GTM	89	1999	Wood fuel	Cubic metres (m3)	5.5167e+06	0.484151	0.880275
Guatemala	GTM	89	2000	Wood fuel	Cubic metres (m3)	5.60408e+06	0.481076	0.87998
Guatemala	GTM	89	2001	Wood fuel	Cubic metres (m3)	5.70979e+06	0.478951	0.881502
Guatemala	GTM	89	2002	Wood fuel	Cubic metres (m3)	5.77712e+06	0.473159	0.876248
Guatemala	GTM	89	2003	Wood fuel	Cubic metres (m3)	5.93696e+06	0.474879	0.884642
Guatemala	GTM	89	2004	Wood fuel	Cubic metres (m3)	6.12623e+06	0.478736	0.896823
Guatemala	GTM	89	2005	Wood fuel	Cubic metres (m3)	6.26833e+06	0.478694	0.901691
Guatemala	GTM	89	2006	Wood fuel	Cubic metres (m3)	6.39843e+06	0.477602	0.904707
Guatemala	GTM	89	2007	Wood fuel	Cubic metres (m3)	6.49577e+06	0.47404	0.903107
Guatemala	GTM	89	2008	Wood fuel	Cubic metres (m3)	6.5661e+06	0.468726	0.898087
Guatemala	GTM	89	2009	Wood fuel	Cubic metres (m3)	6.61498e+06	0.462185	0.890586
Guatemala	GTM	89	2010	Wood fuel	Cubic metres (m3)	6.65405e+06	0.455024	0.88182
Guatemala	GTM	89	2011	Wood fuel	Cubic metres (m3)	6.60329e+06	0.441684	0.860997
Guatemala	GTM	89	2012	Wood fuel	Cubic metres (m3)	6.59736e+06	0.431549	0.846272
Guatemala	GTM	89	2013	Wood fuel	Cubic metres (m3)	6.60264e+06	0.423104	0.834756
Guatemala	GTM	89	2014	Wood fuel	Cubic metres (m3)	6.55747e+06	0.412474	0.818827
Guatemala	GTM	89	2015	Wood fuel	Cubic metres (m3)	6.59559e+06	0.406734	0.812804
Guatemala	GTM	89	2016	Wood fuel	Cubic metres (m3)	6.70525e+06	0.403644	0.812563
Guatemala	GTM	89	2017	Wood fuel	Cubic metres (m3)	6.8175e+06	0.400441	0.81238
Guatemala	GTM	89	2018	Wood fuel	Cubic metres (m3)	6.76503e+06	0.396301	0.80986
Guatemala	GTM	89	2019	Wood fuel	Cubic metres (m3)	6.52132e+06	0.390968	0.804723
Guinea	GIN	90	1999	Wood fuel	Cubic metres (m3)	9.94475e+06	1.23467	1.65509
Guinea	GIN	90	2000	Wood fuel	Cubic metres (m3)	1.06695e+07	1.29465	1.75215
Guinea	GIN	90	2001	Wood fuel	Cubic metres (m3)	1.1086e+07	1.31705	1.79516
Guinea	GIN	90	2002	Wood fuel	Cubic metres (m3)	1.13923e+07	1.32706	1.81797
Guinea	GIN	90	2003	Wood fuel	Cubic metres (m3)	1.1689e+07	1.3353	1.83792
Guinea	GIN	90	2004	Wood fuel	Cubic metres (m3)	1.19782e+07	1.34185	1.85554
Guinea	GIN	90	2005	Wood fuel	Cubic metres (m3)	1.22687e+07	1.34687	1.87125
Guinea	GIN	90	2006	Wood fuel	Cubic metres (m3)	1.25125e+07	1.34443	1.87692
Guinea	GIN	90	2007	Wood fuel	Cubic metres (m3)	1.28299e+07	1.34783	1.89101
Guinea	GIN	90	2008	Wood fuel	Cubic metres (m3)	1.31859e+07	1.354	1.90935
Guinea	GIN	90	2009	Wood fuel	Cubic metres (m3)	1.35375e+07	1.35862	1.92583
Guinea	GIN	90	2010	Wood fuel	Cubic metres (m3)	1.38156e+07	1.35543	1.93053
Guinea	GIN	90	2011	Wood fuel	Cubic metres (m3)	1.41303e+07	1.35596	1.93884
Guinea	GIN	90	2012	Wood fuel	Cubic metres (m3)	1.44996e+07	1.36142	1.95327
Guinea	GIN	90	2013	Wood fuel	Cubic metres (m3)	1.50613e+07	1.3826	1.99347
Guinea	GIN	90	2014	Wood fuel	Cubic metres (m3)	1.57486e+07	1.41217	2.04979
Guinea	GIN	90	2015	Wood fuel	Cubic metres (m3)	1.71604e+07	1.50114	2.19223
Guinea	GIN	90	2016	Wood fuel	Cubic metres (m3)	2.03471e+07	1.73349	2.5396
Guinea	GIN	90	2017	Wood fuel	Cubic metres (m3)	2.1467e+07	1.77876	2.61466
Guinea	GIN	90	2018	Wood fuel	Cubic metres (m3)	2.07426e+07	1.67094	2.51044
Guinea	GIN	90	2019	Wood fuel	Cubic metres (m3)	1.99029e+07	1.55839	2.44493
Guinea-Bissau	GNB	175	1999	Wood fuel	Cubic metres (m3)	1.50561e+06	1.27905	1.92282
Guinea-Bissau	GNB	175	2000	Wood fuel	Cubic metres (m3)	1.70867e+06	1.42235	2.1557
Guinea-Bissau	GNB	175	2001	Wood fuel	Cubic metres (m3)	1.81626e+06	1.48013	2.26106
Guinea-Bissau	GNB	175	2002	Wood fuel	Cubic metres (m3)	1.88227e+06	1.50043	2.30977
Guinea-Bissau	GNB	175	2003	Wood fuel	Cubic metres (m3)	1.93105e+06	1.50476	2.33427
Guinea-Bissau	GNB	175	2004	Wood fuel	Cubic metres (m3)	1.97028e+06	1.50006	2.34482
Guinea-Bissau	GNB	175	2005	Wood fuel	Cubic metres (m3)	1.99408e+06	1.48266	2.33522
Guinea-Bissau	GNB	175	2006	Wood fuel	Cubic metres (m3)	2.02964e+06	1.47331	2.33781
Guinea-Bissau	GNB	175	2007	Wood fuel	Cubic metres (m3)	2.06882e+06	1.46567	2.34278
Guinea-Bissau	GNB	175	2008	Wood fuel	Cubic metres (m3)	2.10185e+06	1.45261	2.33914
Guinea-Bissau	GNB	175	2009	Wood fuel	Cubic metres (m3)	2.1266e+06	1.43309	2.32499
Guinea-Bissau	GNB	175	2010	Wood fuel	Cubic metres (m3)	2.14099e+06	1.40617	2.29814
Guinea-Bissau	GNB	175	2011	Wood fuel	Cubic metres (m3)	2.14489e+06	1.37231	2.25869
Guinea-Bissau	GNB	175	2012	Wood fuel	Cubic metres (m3)	2.09056e+06	1.30248	2.15861
Guinea-Bissau	GNB	175	2013	Wood fuel	Cubic metres (m3)	2.19883e+06	1.33406	2.22763
Guinea-Bissau	GNB	175	2014	Wood fuel	Cubic metres (m3)	2.26176e+06	1.33644	2.25002
Guinea-Bissau	GNB	175	2015	Wood fuel	Cubic metres (m3)	2.31732e+06	1.33392	2.26332
Guinea-Bissau	GNB	175	2016	Wood fuel	Cubic metres (m3)	2.37965e+06	1.33503	2.27937
Guinea-Bissau	GNB	175	2017	Wood fuel	Cubic metres (m3)	2.44467e+06	1.33725	2.2968
Guinea-Bissau	GNB	175	2018	Wood fuel	Cubic metres (m3)	2.49166e+06	1.32939	2.31312
Guinea-Bissau	GNB	175	2019	Wood fuel	Cubic metres (m3)	2.53103e+06	1.31761	2.34136
Guyana	GUY	91	1999	Wood fuel	Cubic metres (m3)	397792	0.530616	0.739531
Guyana	GUY	91	2000	Wood fuel	Cubic metres (m3)	381558	0.510987	0.710408
Guyana	GUY	91	2001	Wood fuel	Cubic metres (m3)	380555	0.510699	0.708613
Guyana	GUY	91	2002	Wood fuel	Cubic metres (m3)	382351	0.513288	0.711089
Guyana	GUY	91	2003	Wood fuel	Cubic metres (m3)	385108	0.516848	0.714631
Guyana	GUY	91	2004	Wood fuel	Cubic metres (m3)	397202	0.532693	0.734753
Guyana	GUY	91	2005	Wood fuel	Cubic metres (m3)	403815	0.541168	0.744848
Guyana	GUY	91	2006	Wood fuel	Cubic metres (m3)	407152	0.545479	0.749943
Guyana	GUY	91	2007	Wood fuel	Cubic metres (m3)	415972	0.557295	0.765847
Guyana	GUY	91	2008	Wood fuel	Cubic metres (m3)	428966	0.574386	0.787932
Guyana	GUY	91	2009	Wood fuel	Cubic metres (m3)	442887	0.592291	0.809716
Guyana	GUY	91	2010	Wood fuel	Cubic metres (m3)	445407	0.594347	0.809706
Guyana	GUY	91	2011	Wood fuel	Cubic metres (m3)	446521	0.593774	0.807341
Guyana	GUY	91	2012	Wood fuel	Cubic metres (m3)	445499	0.589702	0.801309
Guyana	GUY	91	2013	Wood fuel	Cubic metres (m3)	439745	0.579168	0.78679
Guyana	GUY	91	2014	Wood fuel	Cubic metres (m3)	426908	0.559271	0.759705
Guyana	GUY	91	2015	Wood fuel	Cubic metres (m3)	438042	0.570779	0.775151
Guyana	GUY	91	2016	Wood fuel	Cubic metres (m3)	418012	0.541888	0.735342
Guyana	GUY	91	2017	Wood fuel	Cubic metres (m3)	396414	0.511362	0.69329
Guyana	GUY	91	2018	Wood fuel	Cubic metres (m3)	384906	0.494103	0.670903
Guyana	GUY	91	2019	Wood fuel	Cubic metres (m3)	379116	0.484322	0.66049
Haiti	HTI	93	1999	Wood fuel	Cubic metres (m3)	6.38077e+06	0.767007	1.16703
Haiti	HTI	93	2000	Wood fuel	Cubic metres (m3)	6.46318e+06	0.763622	1.17609
Haiti	HTI	93	2001	Wood fuel	Cubic metres (m3)	6.47155e+06	0.751734	1.18427
Haiti	HTI	93	2002	Wood fuel	Cubic metres (m3)	6.37391e+06	0.728108	1.18316
Haiti	HTI	93	2003	Wood fuel	Cubic metres (m3)	5.40537e+06	0.607335	1.01338
Haiti	HTI	93	2004	Wood fuel	Cubic metres (m3)	5.84301e+06	0.645841	1.09913
Haiti	HTI	93	2005	Wood fuel	Cubic metres (m3)	6.17343e+06	0.671372	1.16185
Haiti	HTI	93	2006	Wood fuel	Cubic metres (m3)	6.4538e+06	0.690635	1.21607
Haiti	HTI	93	2007	Wood fuel	Cubic metres (m3)	6.70598e+06	0.706231	1.26596
Haiti	HTI	93	2008	Wood fuel	Cubic metres (m3)	6.88577e+06	0.713805	1.3031
Haiti	HTI	93	2009	Wood fuel	Cubic metres (m3)	7.10956e+06	0.725617	1.34952
Haiti	HTI	93	2010	Wood fuel	Cubic metres (m3)	7.2928e+06	0.732996	1.3894
Haiti	HTI	93	2011	Wood fuel	Cubic metres (m3)	7.46568e+06	0.73915	1.42865
Haiti	HTI	93	2012	Wood fuel	Cubic metres (m3)	7.57495e+06	0.738946	1.4571
Haiti	HTI	93	2013	Wood fuel	Cubic metres (m3)	7.72551e+06	0.742796	1.49493
Haiti	HTI	93	2014	Wood fuel	Cubic metres (m3)	7.81426e+06	0.740762	1.52232
Haiti	HTI	93	2015	Wood fuel	Cubic metres (m3)	7.93241e+06	0.741652	1.55675
Haiti	HTI	93	2016	Wood fuel	Cubic metres (m3)	8.04856e+06	0.742487	1.59199
Haiti	HTI	93	2017	Wood fuel	Cubic metres (m3)	8.14584e+06	0.741725	1.62458
Haiti	HTI	93	2018	Wood fuel	Cubic metres (m3)	8.26989e+06	0.743478	1.66273
Haiti	HTI	93	2019	Wood fuel	Cubic metres (m3)	8.41755e+06	0.747359	1.70572
Honduras	HND	95	1999	Wood fuel	Cubic metres (m3)	6.2163e+06	0.97173	1.76552
Honduras	HND	95	2000	Wood fuel	Cubic metres (m3)	6.29414e+06	0.957356	1.7544
Honduras	HND	95	2001	Wood fuel	Cubic metres (m3)	6.11931e+06	0.906308	1.67793
Honduras	HND	95	2002	Wood fuel	Cubic metres (m3)	6.02351e+06	0.869282	1.62826
Honduras	HND	95	2003	Wood fuel	Cubic metres (m3)	5.9617e+06	0.838929	1.59071
Honduras	HND	95	2004	Wood fuel	Cubic metres (m3)	5.90756e+06	0.811151	1.55757
Honduras	HND	95	2005	Wood fuel	Cubic metres (m3)	5.87947e+06	0.78824	1.53316
Honduras	HND	95	2006	Wood fuel	Cubic metres (m3)	5.83301e+06	0.764056	1.50547
Honduras	HND	95	2007	Wood fuel	Cubic metres (m3)	5.8347e+06	0.747212	1.49161
Honduras	HND	95	2008	Wood fuel	Cubic metres (m3)	5.73507e+06	0.718604	1.45361
Honduras	HND	95	2009	Wood fuel	Cubic metres (m3)	5.57596e+06	0.684103	1.40256
Honduras	HND	95	2010	Wood fuel	Cubic metres (m3)	5.52003e+06	0.663656	1.37931
Honduras	HND	95	2011	Wood fuel	Cubic metres (m3)	5.54175e+06	0.653454	1.37696
Honduras	HND	95	2012	Wood fuel	Cubic metres (m3)	5.63072e+06	0.651676	1.39253
Honduras	HND	95	2013	Wood fuel	Cubic metres (m3)	5.72869e+06	0.651088	1.41106
Honduras	HND	95	2014	Wood fuel	Cubic metres (m3)	5.78232e+06	0.645649	1.41942
Honduras	HND	95	2015	Wood fuel	Cubic metres (m3)	5.87893e+06	0.645125	1.4389
Honduras	HND	95	2016	Wood fuel	Cubic metres (m3)	6.02598e+06	0.650008	1.47105
Honduras	HND	95	2017	Wood fuel	Cubic metres (m3)	6.21116e+06	0.658725	1.51281
Honduras	HND	95	2018	Wood fuel	Cubic metres (m3)	6.25856e+06	0.652778	1.52148
Honduras	HND	95	2019	Wood fuel	Cubic metres (m3)	6.07539e+06	0.623366	1.47473
Hungary	HUN	97	1999	Wood fuel	Cubic metres (m3)	2.48505e+06	0.242465	0.686934
Hungary	HUN	97	2000	Wood fuel	Cubic metres (m3)	2.51955e+06	0.246516	0.695575
Hungary	HUN	97	2001	Wood fuel	Cubic metres (m3)	2.45713e+06	0.241049	0.682666
Hungary	HUN	97	2002	Wood fuel	Cubic metres (m3)	2.56042e+06	0.251826	0.720791
Hungary	HUN	97	2003	Wood fuel	Cubic metres (m3)	2.69628e+06	0.265879	0.77022
Hungary	HUN	97	2004	Wood fuel	Cubic metres (m3)	2.77963e+06	0.27483	0.806236
Hungary	HUN	97	2005	Wood fuel	Cubic metres (m3)	2.90532e+06	0.28796	0.856333
Hungary	HUN	97	2006	Wood fuel	Cubic metres (m3)	2.94967e+06	0.292923	0.884353
Hungary	HUN	97	2007	Wood fuel	Cubic metres (m3)	2.83797e+06	0.282255	0.866255
Hungary	HUN	97	2008	Wood fuel	Cubic metres (m3)	2.79148e+06	0.278055	0.867496
Hungary	HUN	97	2009	Wood fuel	Cubic metres (m3)	2.89555e+06	0.28889	0.916013
Hungary	HUN	97	2010	Wood fuel	Cubic metres (m3)	2.84082e+06	0.28406	0.914353
Hungary	HUN	97	2011	Wood fuel	Cubic metres (m3)	3.03952e+06	0.304938	0.994356
Hungary	HUN	97	2012	Wood fuel	Cubic metres (m3)	2.96122e+06	0.298329	0.983523
Hungary	HUN	97	2013	Wood fuel	Cubic metres (m3)	2.86461e+06	0.289618	0.964323
Hungary	HUN	97	2014	Wood fuel	Cubic metres (m3)	2.78036e+06	0.281841	0.946899
Hungary	HUN	97	2015	Wood fuel	Cubic metres (m3)	2.69229e+06	0.273547	0.927147
Hungary	HUN	97	2016	Wood fuel	Cubic metres (m3)	2.6972e+06	0.274772	0.940114
Hungary	HUN	97	2017	Wood fuel	Cubic metres (m3)	2.69832e+06	0.275646	0.952591
Hungary	HUN	97	2018	Wood fuel	Cubic metres (m3)	2.69569e+06	0.275816	0.962864
Hungary	HUN	97	2019	Wood fuel	Cubic metres (m3)	2.69938e+06	0.276242	0.974129
India	IND	100	1999	Wood fuel	Cubic metres (m3)	4.8797e+08	0.47008	0.647985
India	IND	100	2000	Wood fuel	Cubic metres (m3)	5.02385e+08	0.475484	0.657284
India	IND	100	2001	Wood fuel	Cubic metres (m3)	3.76305e+08	0.350052	0.48568
India	IND	100	2002	Wood fuel	Cubic metres (m3)	3.59947e+08	0.329224	0.458806
India	IND	100	2003	Wood fuel	Cubic metres (m3)	3.97042e+08	0.357204	0.500082
India	IND	100	2004	Wood fuel	Cubic metres (m3)	4.07099e+08	0.360386	0.506886
India	IND	100	2005	Wood fuel	Cubic metres (m3)	4.18399e+08	0.364585	0.515207
India	IND	100	2006	Wood fuel	Cubic metres (m3)	3.44183e+08	0.295313	0.419299
India	IND	100	2007	Wood fuel	Cubic metres (m3)	3.45564e+08	0.29205	0.416657
India	IND	100	2008	Wood fuel	Cubic metres (m3)	3.56645e+08	0.297043	0.425838
India	IND	100	2009	Wood fuel	Cubic metres (m3)	3.63569e+08	0.298567	0.430131
India	IND	100	2010	Wood fuel	Cubic metres (m3)	3.64086e+08	0.294975	0.427074
India	IND	100	2011	Wood fuel	Cubic metres (m3)	3.57023e+08	0.28555	0.415514
India	IND	100	2012	Wood fuel	Cubic metres (m3)	3.63308e+08	0.28703	0.419814
India	IND	100	2013	Wood fuel	Cubic metres (m3)	3.66854e+08	0.286415	0.421196
India	IND	100	2014	Wood fuel	Cubic metres (m3)	3.74302e+08	0.288897	0.427303
India	IND	100	2015	Wood fuel	Cubic metres (m3)	3.83843e+08	0.292976	0.435892
India	IND	100	2016	Wood fuel	Cubic metres (m3)	3.92678e+08	0.296472	0.443642
India	IND	100	2017	Wood fuel	Cubic metres (m3)	4.03845e+08	0.301674	0.454034
India	IND	100	2018	Wood fuel	Cubic metres (m3)	4.08538e+08	0.302028	0.457513
India	IND	100	2019	Wood fuel	Cubic metres (m3)	4.13106e+08	0.302329	0.461319
Indonesia	IDN	101	1999	Wood fuel	Cubic metres (m3)	2.45064e+07	0.117472	0.198531
Indonesia	IDN	101	2000	Wood fuel	Cubic metres (m3)	2.45433e+07	0.116036	0.199772
Indonesia	IDN	101	2001	Wood fuel	Cubic metres (m3)	2.46048e+07	0.114746	0.200633
Indonesia	IDN	101	2002	Wood fuel	Cubic metres (m3)	2.47436e+07	0.113839	0.201634
Indonesia	IDN	101	2003	Wood fuel	Cubic metres (m3)	2.47226e+07	0.112218	0.201408
Indonesia	IDN	101	2004	Wood fuel	Cubic metres (m3)	2.47593e+07	0.110885	0.201819
Indonesia	IDN	101	2005	Wood fuel	Cubic metres (m3)	2.4502e+07	0.108277	0.199932
Indonesia	IDN	101	2006	Wood fuel	Cubic metres (m3)	2.41683e+07	0.105392	0.197452
Indonesia	IDN	101	2007	Wood fuel	Cubic metres (m3)	2.39447e+07	0.103044	0.195906
Indonesia	IDN	101	2008	Wood fuel	Cubic metres (m3)	2.41177e+07	0.102423	0.197668
Indonesia	IDN	101	2009	Wood fuel	Cubic metres (m3)	2.47284e+07	0.10363	0.2031
Indonesia	IDN	101	2010	Wood fuel	Cubic metres (m3)	2.64331e+07	0.109304	0.21753
Indonesia	IDN	101	2011	Wood fuel	Cubic metres (m3)	2.91799e+07	0.119046	0.240461
Indonesia	IDN	101	2012	Wood fuel	Cubic metres (m3)	3.30133e+07	0.13287	0.272289
Indonesia	IDN	101	2013	Wood fuel	Cubic metres (m3)	3.55186e+07	0.141058	0.293316
Indonesia	IDN	101	2014	Wood fuel	Cubic metres (m3)	3.60218e+07	0.141195	0.297989
Indonesia	IDN	101	2015	Wood fuel	Cubic metres (m3)	3.48821e+07	0.135	0.289182
Indonesia	IDN	101	2016	Wood fuel	Cubic metres (m3)	3.31336e+07	0.126676	0.275367
Indonesia	IDN	101	2017	Wood fuel	Cubic metres (m3)	3.10655e+07	0.117384	0.258909
Indonesia	IDN	101	2018	Wood fuel	Cubic metres (m3)	2.95562e+07	0.11042	0.24715
Indonesia	IDN	101	2019	Wood fuel	Cubic metres (m3)	2.90326e+07	0.107279	0.243709
Iran (Islamic Republic of)	IRN	102	1999	Wood fuel	Cubic metres (m3)	228632	0.00352817	0.00957938
Iran (Islamic Republic of)	IRN	102	2000	Wood fuel	Cubic metres (m3)	215543	0.00328466	0.00906471
Iran (Islamic Republic of)	IRN	102	2001	Wood fuel	Cubic metres (m3)	203963	0.00306941	0.00862532
Iran (Islamic Republic of)	IRN	102	2002	Wood fuel	Cubic metres (m3)	193509	0.00287586	0.00824281
Iran (Islamic Republic of)	IRN	102	2003	Wood fuel	Cubic metres (m3)	183865	0.00269909	0.00789785
Iran (Islamic Republic of)	IRN	102	2004	Wood fuel	Cubic metres (m3)	171033	0.00248055	0.00741614
Iran (Islamic Republic of)	IRN	102	2005	Wood fuel	Cubic metres (m3)	152483	0.0021857	0.00667628
Iran (Islamic Republic of)	IRN	102	2006	Wood fuel	Cubic metres (m3)	128951	0.00182763	0.00569836
Iran (Islamic Republic of)	IRN	102	2007	Wood fuel	Cubic metres (m3)	97499	0.00136683	0.00434643
Iran (Islamic Republic of)	IRN	102	2008	Wood fuel	Cubic metres (m3)	79094.8	0.00109669	0.0035556
Iran (Islamic Republic of)	IRN	102	2009	Wood fuel	Cubic metres (m3)	69214.2	0.000949073	0.00313631
Iran (Islamic Republic of)	IRN	102	2010	Wood fuel	Cubic metres (m3)	59310.9	0.00080408	0.00270798
Iran (Islamic Republic of)	IRN	102	2011	Wood fuel	Cubic metres (m3)	55160.2	0.00073909	0.00253662
Iran (Islamic Republic of)	IRN	102	2012	Wood fuel	Cubic metres (m3)	55984.4	0.00074113	0.0025922
Iran (Islamic Republic of)	IRN	102	2013	Wood fuel	Cubic metres (m3)	63916	0.000835682	0.00297977
Iran (Islamic Republic of)	IRN	102	2014	Wood fuel	Cubic metres (m3)	62866.1	0.000811531	0.00295114
Iran (Islamic Republic of)	IRN	102	2015	Wood fuel	Cubic metres (m3)	55120.9	0.000702258	0.00260675
Iran (Islamic Republic of)	IRN	102	2016	Wood fuel	Cubic metres (m3)	62906.7	0.000790648	0.00299982
Iran (Islamic Republic of)	IRN	102	2017	Wood fuel	Cubic metres (m3)	99749.7	0.0012364	0.00480047
Iran (Islamic Republic of)	IRN	102	2018	Wood fuel	Cubic metres (m3)	140886	0.0017224	0.0068427
Iran (Islamic Republic of)	IRN	102	2019	Wood fuel	Cubic metres (m3)	174224	0.00210123	0.00853888
Iraq	IRQ	103	1999	Wood fuel	Cubic metres (m3)	208721	0.00915331	0.0289008
Iraq	IRQ	103	2000	Wood fuel	Cubic metres (m3)	218247	0.00928873	0.0294032
Iraq	IRQ	103	2001	Wood fuel	Cubic metres (m3)	218374	0.00902048	0.0286347
Iraq	IRQ	103	2002	Wood fuel	Cubic metres (m3)	224463	0.00900198	0.0286594
Iraq	IRQ	103	2003	Wood fuel	Cubic metres (m3)	233001	0.00908774	0.0289968
Iraq	IRQ	103	2004	Wood fuel	Cubic metres (m3)	243224	0.00924266	0.0295341
Iraq	IRQ	103	2005	Wood fuel	Cubic metres (m3)	266775	0.00990642	0.0316284
Iraq	IRQ	103	2006	Wood fuel	Cubic metres (m3)	320440	0.0116746	0.0371062
Iraq	IRQ	103	2007	Wood fuel	Cubic metres (m3)	366987	0.013157	0.0415173
Iraq	IRQ	103	2008	Wood fuel	Cubic metres (m3)	390710	0.0137586	0.0431741
Iraq	IRQ	103	2009	Wood fuel	Cubic metres (m3)	397945	0.01373	0.0429413
Iraq	IRQ	103	2010	Wood fuel	Cubic metres (m3)	399412	0.0134345	0.0420447
Iraq	IRQ	103	2011	Wood fuel	Cubic metres (m3)	400081	0.0130249	0.0410139
Iraq	IRQ	103	2012	Wood fuel	Cubic metres (m3)	423471	0.013269	0.0422238
Iraq	IRQ	103	2013	Wood fuel	Cubic metres (m3)	438920	0.0132403	0.0425995
Iraq	IRQ	103	2014	Wood fuel	Cubic metres (m3)	429587	0.0124898	0.0406263
Iraq	IRQ	103	2015	Wood fuel	Cubic metres (m3)	418654	0.0117675	0.0385884
Iraq	IRQ	103	2016	Wood fuel	Cubic metres (m3)	422036	0.011524	0.0378949
Iraq	IRQ	103	2017	Wood fuel	Cubic metres (m3)	419162	0.0111642	0.0367129
Iraq	IRQ	103	2018	Wood fuel	Cubic metres (m3)	414287	0.0107788	0.0358349
Iraq	IRQ	103	2019	Wood fuel	Cubic metres (m3)	410469	0.010442	0.0355529
Ireland	IRL	104	1999	Wood fuel	Cubic metres (m3)	60013.1	0.0159858	0.0384769
Ireland	IRL	104	2000	Wood fuel	Cubic metres (m3)	56662.1	0.0148823	0.0360432
Ireland	IRL	104	2001	Wood fuel	Cubic metres (m3)	46804.6	0.012108	0.0294908
Ireland	IRL	104	2002	Wood fuel	Cubic metres (m3)	39551.8	0.0100668	0.0246494
Ireland	IRL	104	2003	Wood fuel	Cubic metres (m3)	31683.8	0.00792532	0.0195194
Ireland	IRL	104	2004	Wood fuel	Cubic metres (m3)	29088.6	0.00714316	0.0177074
Ireland	IRL	104	2005	Wood fuel	Cubic metres (m3)	27980.9	0.00672483	0.0168091
Ireland	IRL	104	2006	Wood fuel	Cubic metres (m3)	31896.7	0.00746667	0.018871
Ireland	IRL	104	2007	Wood fuel	Cubic metres (m3)	47768.6	0.0108635	0.0277949
Ireland	IRL	104	2008	Wood fuel	Cubic metres (m3)	79059.3	0.0176133	0.045331
Ireland	IRL	104	2009	Wood fuel	Cubic metres (m3)	127626	0.0281215	0.0722847
Ireland	IRL	104	2010	Wood fuel	Cubic metres (m3)	148339	0.0324967	0.0833343
Ireland	IRL	104	2011	Wood fuel	Cubic metres (m3)	156373	0.0340992	0.0876496
Ireland	IRL	104	2012	Wood fuel	Cubic metres (m3)	156491	0.0339947	0.0879677
Ireland	IRL	104	2013	Wood fuel	Cubic metres (m3)	178182	0.0385023	0.100527
Ireland	IRL	104	2014	Wood fuel	Cubic metres (m3)	178859	0.0383748	0.101281
Ireland	IRL	104	2015	Wood fuel	Cubic metres (m3)	191754	0.0407801	0.108742
Ireland	IRL	104	2016	Wood fuel	Cubic metres (m3)	217870	0.045854	0.123166
Ireland	IRL	104	2017	Wood fuel	Cubic metres (m3)	214320	0.0445753	0.120307
Ireland	IRL	104	2018	Wood fuel	Cubic metres (m3)	210361	0.0432046	0.117261
Ireland	IRL	104	2019	Wood fuel	Cubic metres (m3)	221172	0.0448301	0.12252
Israel	ISR	105	1999	Wood fuel	Cubic metres (m3)	8277.83	0.00135159	0.0152523
Israel	ISR	105	2000	Wood fuel	Cubic metres (m3)	9513.45	0.00151224	0.0171912
Israel	ISR	105	2001	Wood fuel	Cubic metres (m3)	7416.64	0.00115201	0.0131915
Israel	ISR	105	2002	Wood fuel	Cubic metres (m3)	11263.9	0.00171506	0.0197817
Israel	ISR	105	2003	Wood fuel	Cubic metres (m3)	13492	0.00201638	0.023427
Israel	ISR	105	2004	Wood fuel	Cubic metres (m3)	13445.5	0.00197424	0.0231063
Israel	ISR	105	2005	Wood fuel	Cubic metres (m3)	12670.6	0.00182851	0.0215584
Israel	ISR	105	2006	Wood fuel	Cubic metres (m3)	12519.1	0.00177524	0.0210834
Israel	ISR	105	2007	Wood fuel	Cubic metres (m3)	11604	0.00161628	0.0193353
Israel	ISR	105	2008	Wood fuel	Cubic metres (m3)	10828.6	0.00147953	0.0178299
Israel	ISR	105	2009	Wood fuel	Cubic metres (m3)	10487.9	0.00140372	0.0170422
Israel	ISR	105	2010	Wood fuel	Cubic metres (m3)	10038.7	0.00131636	0.0161043
Israel	ISR	105	2011	Wood fuel	Cubic metres (m3)	9123.23	0.00117395	0.0144783
Israel	ISR	105	2012	Wood fuel	Cubic metres (m3)	9207.66	0.00116405	0.0144786
Israel	ISR	105	2013	Wood fuel	Cubic metres (m3)	9711.42	0.00120531	0.0151251
Israel	ISR	105	2014	Wood fuel	Cubic metres (m3)	9745.04	0.00118616	0.015022
Israel	ISR	105	2015	Wood fuel	Cubic metres (m3)	9404.89	0.00112225	0.0143488
Israel	ISR	105	2016	Wood fuel	Cubic metres (m3)	9464.8	0.00110748	0.0143016
Israel	ISR	105	2017	Wood fuel	Cubic metres (m3)	992.794	0.000113938	0.00148668
Israel	ISR	105	2018	Wood fuel	Cubic metres (m3)	0	0	0
Israel	ISR	105	2019	Wood fuel	Cubic metres (m3)	0	0	0
Italy	ITA	106	1999	Wood fuel	Cubic metres (m3)	6.8072e+06	0.119591	0.362564
Italy	ITA	106	2000	Wood fuel	Cubic metres (m3)	6.42727e+06	0.112947	0.342162
Italy	ITA	106	2001	Wood fuel	Cubic metres (m3)	6.28275e+06	0.1102	0.333977
Italy	ITA	106	2002	Wood fuel	Cubic metres (m3)	6.15502e+06	0.107538	0.326435
Italy	ITA	106	2003	Wood fuel	Cubic metres (m3)	6.13027e+06	0.106542	0.324384
Italy	ITA	106	2004	Wood fuel	Cubic metres (m3)	5.99081e+06	0.103442	0.316336
Italy	ITA	106	2005	Wood fuel	Cubic metres (m3)	6.01457e+06	0.1032	0.317046
Italy	ITA	106	2006	Wood fuel	Cubic metres (m3)	5.79274e+06	0.0989261	0.305022
Italy	ITA	106	2007	Wood fuel	Cubic metres (m3)	6.20425e+06	0.105601	0.326558
Italy	ITA	106	2008	Wood fuel	Cubic metres (m3)	6.24793e+06	0.106028	0.329055
Italy	ITA	106	2009	Wood fuel	Cubic metres (m3)	6.37083e+06	0.107812	0.336086
Italy	ITA	106	2010	Wood fuel	Cubic metres (m3)	6.67585e+06	0.112582	0.35309
Italy	ITA	106	2011	Wood fuel	Cubic metres (m3)	6.86382e+06	0.115174	0.364261
Italy	ITA	106	2012	Wood fuel	Cubic metres (m3)	7.38121e+06	0.123089	0.393323
Italy	ITA	106	2013	Wood fuel	Cubic metres (m3)	6.96574e+06	0.115527	0.372771
Italy	ITA	106	2014	Wood fuel	Cubic metres (m3)	6.6352e+06	0.109559	0.356633
Italy	ITA	106	2015	Wood fuel	Cubic metres (m3)	6.57832e+06	0.108305	0.355733
Italy	ITA	106	2016	Wood fuel	Cubic metres (m3)	6.45246e+06	0.10614	0.352281
Italy	ITA	106	2017	Wood fuel	Cubic metres (m3)	6.52478e+06	0.107475	0.360863
Italy	ITA	106	2018	Wood fuel	Cubic metres (m3)	6.00924e+06	0.0994795	0.337374
Italy	ITA	106	2019	Wood fuel	Cubic metres (m3)	5.08402e+06	0.0849194	0.290301
Jamaica	JAM	109	1999	Wood fuel	Cubic metres (m3)	561261	0.213192	0.439841
Jamaica	JAM	109	2000	Wood fuel	Cubic metres (m3)	538132	0.202705	0.420409
Jamaica	JAM	109	2001	Wood fuel	Cubic metres (m3)	517193	0.193363	0.402894
Jamaica	JAM	109	2002	Wood fuel	Cubic metres (m3)	492555	0.182922	0.382694
Jamaica	JAM	109	2003	Wood fuel	Cubic metres (m3)	474020	0.17495	0.36743
Jamaica	JAM	109	2004	Wood fuel	Cubic metres (m3)	455695	0.167218	0.352498
Jamaica	JAM	109	2005	Wood fuel	Cubic metres (m3)	438496	0.160034	0.338565
Jamaica	JAM	109	2006	Wood fuel	Cubic metres (m3)	423252	0.153668	0.326231
Jamaica	JAM	109	2007	Wood fuel	Cubic metres (m3)	413315	0.149312	0.318072
Jamaica	JAM	109	2008	Wood fuel	Cubic metres (m3)	402474	0.144672	0.309347
Jamaica	JAM	109	2009	Wood fuel	Cubic metres (m3)	392900	0.140527	0.301725
Jamaica	JAM	109	2010	Wood fuel	Cubic metres (m3)	378582	0.134708	0.290549
Jamaica	JAM	109	2011	Wood fuel	Cubic metres (m3)	366161	0.129574	0.280882
Jamaica	JAM	109	2012	Wood fuel	Cubic metres (m3)	355048	0.124918	0.272256
Jamaica	JAM	109	2013	Wood fuel	Cubic metres (m3)	346448	0.121191	0.265535
Jamaica	JAM	109	2014	Wood fuel	Cubic metres (m3)	336473	0.117032	0.257729
Jamaica	JAM	109	2015	Wood fuel	Cubic metres (m3)	330689	0.114384	0.25323
Jamaica	JAM	109	2016	Wood fuel	Cubic metres (m3)	325558	0.112018	0.249447
Jamaica	JAM	109	2017	Wood fuel	Cubic metres (m3)	322143	0.110291	0.247174
Jamaica	JAM	109	2018	Wood fuel	Cubic metres (m3)	320633	0.109251	0.246486
Jamaica	JAM	109	2019	Wood fuel	Cubic metres (m3)	320068	0.108561	0.246636
Japan	JPN	110	1999	Wood fuel	Cubic metres (m3)	1.04021e+06	0.0081695	0.0379503
Japan	JPN	110	2000	Wood fuel	Cubic metres (m3)	1.32438e+06	0.0103854	0.048974
Japan	JPN	110	2001	Wood fuel	Cubic metres (m3)	1.44982e+06	0.0113523	0.0564266
Japan	JPN	110	2002	Wood fuel	Cubic metres (m3)	1.61274e+06	0.0126099	0.0685482
Japan	JPN	110	2003	Wood fuel	Cubic metres (m3)	1.74963e+06	0.0136627	0.081522
Japan	JPN	110	2004	Wood fuel	Cubic metres (m3)	1.84523e+06	0.0143931	0.0939386
Japan	JPN	110	2005	Wood fuel	Cubic metres (m3)	1.90742e+06	0.014864	0.105825
Japan	JPN	110	2006	Wood fuel	Cubic metres (m3)	2.02751e+06	0.0157878	0.122419
Japan	JPN	110	2007	Wood fuel	Cubic metres (m3)	2.15403e+06	0.0167633	0.141298
Japan	JPN	110	2008	Wood fuel	Cubic metres (m3)	2.33135e+06	0.0181372	0.166509
Japan	JPN	110	2009	Wood fuel	Cubic metres (m3)	2.54751e+06	0.019817	0.198695
Japan	JPN	110	2010	Wood fuel	Cubic metres (m3)	2.73569e+06	0.0212832	0.229917
Japan	JPN	110	2011	Wood fuel	Cubic metres (m3)	2.83281e+06	0.0220453	0.247884
Japan	JPN	110	2012	Wood fuel	Cubic metres (m3)	2.7905e+06	0.021727	0.245909
Japan	JPN	110	2013	Wood fuel	Cubic metres (m3)	2.80388e+06	0.0218506	0.24858
Japan	JPN	110	2014	Wood fuel	Cubic metres (m3)	2.51511e+06	0.019626	0.22538
Japan	JPN	110	2015	Wood fuel	Cubic metres (m3)	3.26005e+06	0.025477	0.295773
Japan	JPN	110	2016	Wood fuel	Cubic metres (m3)	4.14782e+06	0.0324606	0.380393
Japan	JPN	110	2017	Wood fuel	Cubic metres (m3)	4.71451e+06	0.0369553	0.436598
Japan	JPN	110	2018	Wood fuel	Cubic metres (m3)	4.91011e+06	0.0386326	0.460571
Japan	JPN	110	2019	Wood fuel	Cubic metres (m3)	5.05407e+06	0.040013	0.482065
Jordan	JOR	112	1999	Wood fuel	Cubic metres (m3)	9648.51	0.00191772	0.00880262
Jordan	JOR	112	2000	Wood fuel	Cubic metres (m3)	9755.77	0.00190394	0.00879276
Jordan	JOR	112	2001	Wood fuel	Cubic metres (m3)	10133	0.0019422	0.00894616
Jordan	JOR	112	2002	Wood fuel	Cubic metres (m3)	10985.1	0.00206697	0.0094488
[truncated: 6,699 more rows]

## Sheet: 2 - Estimates by continent
Continent	Year	Fuel Type	Unit	Production	Production per capita	Production per rural
Africa	1999	Wood fuel	Cubic metres (m3)	5.73297e+08	0.75569	1.14975
Africa	2000	Wood fuel	Cubic metres (m3)	6.01112e+08	0.773436	1.1828
Africa	2001	Wood fuel	Cubic metres (m3)	6.29054e+08	0.790122	1.21489
Africa	2002	Wood fuel	Cubic metres (m3)	6.4946e+08	0.796376	1.23149
Africa	2003	Wood fuel	Cubic metres (m3)	6.78027e+08	0.811555	1.26235
Africa	2004	Wood fuel	Cubic metres (m3)	6.94247e+08	0.811024	1.2692
Africa	2005	Wood fuel	Cubic metres (m3)	6.9896e+08	0.796782	1.25468
Africa	2006	Wood fuel	Cubic metres (m3)	7.06442e+08	0.78565	1.24481
Africa	2007	Wood fuel	Cubic metres (m3)	7.2544e+08	0.786914	1.25458
Africa	2008	Wood fuel	Cubic metres (m3)	7.40056e+08	0.782825	1.25659
Africa	2009	Wood fuel	Cubic metres (m3)	7.60998e+08	0.78482	1.26921
Africa	2010	Wood fuel	Cubic metres (m3)	7.90061e+08	0.794224	1.29418
Africa	2011	Wood fuel	Cubic metres (m3)	8.28803e+08	0.811967	1.33272
Africa	2012	Wood fuel	Cubic metres (m3)	9.03251e+08	0.825746	1.35463
Africa	2013	Wood fuel	Cubic metres (m3)	9.22489e+08	0.821786	1.35793
Africa	2014	Wood fuel	Cubic metres (m3)	9.46643e+08	0.821808	1.36835
Africa	2015	Wood fuel	Cubic metres (m3)	9.86667e+08	0.834812	1.40032
Africa	2016	Wood fuel	Cubic metres (m3)	1.03144e+09	0.850674	1.43641
Africa	2017	Wood fuel	Cubic metres (m3)	1.05853e+09	0.851126	1.44734
Africa	2018	Wood fuel	Cubic metres (m3)	1.06647e+09	0.836226	1.4393
Africa	2019	Wood fuel	Cubic metres (m3)	1.07667e+09	0.823507	1.4428
Americas	1999	Wood fuel	Cubic metres (m3)	3.14523e+08	0.383699	1.61383
Americas	2000	Wood fuel	Cubic metres (m3)	3.20488e+08	0.385828	1.64953
Americas	2001	Wood fuel	Cubic metres (m3)	3.24495e+08	0.385767	1.67227
Americas	2002	Wood fuel	Cubic metres (m3)	3.25276e+08	0.38209	1.67582
Americas	2003	Wood fuel	Cubic metres (m3)	3.22816e+08	0.374788	1.66272
Americas	2004	Wood fuel	Cubic metres (m3)	3.09918e+08	0.355708	1.59632
Americas	2005	Wood fuel	Cubic metres (m3)	2.82355e+08	0.320411	1.45448
Americas	2006	Wood fuel	Cubic metres (m3)	2.7022e+08	0.30318	1.39194
Americas	2007	Wood fuel	Cubic metres (m3)	2.66757e+08	0.295932	1.37398
Americas	2008	Wood fuel	Cubic metres (m3)	2.62874e+08	0.288436	1.35419
Americas	2009	Wood fuel	Cubic metres (m3)	2.57505e+08	0.279552	1.32712
Americas	2010	Wood fuel	Cubic metres (m3)	2.55112e+08	0.274096	1.31571
Americas	2011	Wood fuel	Cubic metres (m3)	2.5659e+08	0.272899	1.32453
Americas	2012	Wood fuel	Cubic metres (m3)	2.56772e+08	0.270394	1.327
Americas	2013	Wood fuel	Cubic metres (m3)	2.60493e+08	0.271664	1.34828
Americas	2014	Wood fuel	Cubic metres (m3)	2.65886e+08	0.274673	1.37886
Americas	2015	Wood fuel	Cubic metres (m3)	2.69774e+08	0.276116	1.40172
Americas	2016	Wood fuel	Cubic metres (m3)	2.83805e+08	0.287842	1.47683
Americas	2017	Wood fuel	Cubic metres (m3)	2.93657e+08	0.295207	1.53079
Americas	2018	Wood fuel	Cubic metres (m3)	2.99309e+08	0.298483	1.57042
Americas	2019	Wood fuel	Cubic metres (m3)	3.01012e+08	0.298056	1.59865
Asia	1999	Wood fuel	Cubic metres (m3)	9.79417e+08	0.2654	0.420921
Asia	2000	Wood fuel	Cubic metres (m3)	9.9633e+08	0.266513	0.426524
Asia	2001	Wood fuel	Cubic metres (m3)	8.73243e+08	0.230634	0.373054
Asia	2002	Wood fuel	Cubic metres (m3)	8.61418e+08	0.224682	0.367828
Asia	2003	Wood fuel	Cubic metres (m3)	9.02559e+08	0.232542	0.385403
Asia	2004	Wood fuel	Cubic metres (m3)	9.2038e+08	0.234301	0.393145
Asia	2005	Wood fuel	Cubic metres (m3)	9.38709e+08	0.23616	0.401196
Asia	2006	Wood fuel	Cubic metres (m3)	8.74491e+08	0.217453	0.373998
Asia	2007	Wood fuel	Cubic metres (m3)	8.84518e+08	0.217432	0.378598
Asia	2008	Wood fuel	Cubic metres (m3)	9.01714e+08	0.219169	0.386429
Asia	2009	Wood fuel	Cubic metres (m3)	9.13269e+08	0.219528	0.392029
Asia	2010	Wood fuel	Cubic metres (m3)	9.14844e+08	0.217511	0.393354
Asia	2011	Wood fuel	Cubic metres (m3)	9.24509e+08	0.217436	0.397985
Asia	2012	Wood fuel	Cubic metres (m3)	9.43044e+08	0.219431	0.406322
Asia	2013	Wood fuel	Cubic metres (m3)	9.63864e+08	0.221974	0.41589
Asia	2014	Wood fuel	Cubic metres (m3)	9.78467e+08	0.22312	0.423096
Asia	2015	Wood fuel	Cubic metres (m3)	9.86896e+08	0.222835	0.427757
Asia	2016	Wood fuel	Cubic metres (m3)	9.91003e+08	0.221484	0.430449
Asia	2017	Wood fuel	Cubic metres (m3)	9.96106e+08	0.220386	0.433666
Asia	2018	Wood fuel	Cubic metres (m3)	9.9422e+08	0.218472	0.435168
Asia	2019	Wood fuel	Cubic metres (m3)	9.9046e+08	0.21698	0.437422
Europe	1999	Wood fuel	Cubic metres (m3)	1.4026e+08	0.194938	0.676572
Europe	2000	Wood fuel	Cubic metres (m3)	1.04278e+08	0.14494	0.504806
Europe	2001	Wood fuel	Cubic metres (m3)	1.05336e+08	0.146379	0.512304
Europe	2002	Wood fuel	Cubic metres (m3)	1.06775e+08	0.1483	0.522215
Europe	2003	Wood fuel	Cubic metres (m3)	1.10568e+08	0.153429	0.543867
Europe	2004	Wood fuel	Cubic metres (m3)	1.11925e+08	0.155107	0.553684
Europe	2005	Wood fuel	Cubic metres (m3)	1.127e+08	0.155923	0.560624
Europe	2006	Wood fuel	Cubic metres (m3)	1.17939e+08	0.160691	0.576995
Europe	2007	Wood fuel	Cubic metres (m3)	1.1734e+08	0.159543	0.577023
Europe	2008	Wood fuel	Cubic metres (m3)	1.11736e+08	0.151623	0.552415
Europe	2009	Wood fuel	Cubic metres (m3)	1.12834e+08	0.152864	0.561145
Europe	2010	Wood fuel	Cubic metres (m3)	1.20483e+08	0.16294	0.602606
Europe	2011	Wood fuel	Cubic metres (m3)	1.27365e+08	0.171959	0.640626
Europe	2012	Wood fuel	Cubic metres (m3)	1.32594e+08	0.178736	0.670669
Europe	2013	Wood fuel	Cubic metres (m3)	1.35234e+08	0.182009	0.687799
Europe	2014	Wood fuel	Cubic metres (m3)	1.38139e+08	0.185626	0.706371
Europe	2015	Wood fuel	Cubic metres (m3)	1.39632e+08	0.187284	0.71773
Europe	2016	Wood fuel	Cubic metres (m3)	1.41333e+08	0.189126	0.730166
Europe	2017	Wood fuel	Cubic metres (m3)	1.43256e+08	0.191271	0.744289
Europe	2018	Wood fuel	Cubic metres (m3)	1.44815e+08	0.193536	0.759998
Europe	2019	Wood fuel	Cubic metres (m3)	1.40203e+08	0.188245	0.747085
Oceania	1999	Wood fuel	Cubic metres (m3)	1.63573e+07	0.471431	1.47025
Oceania	2000	Wood fuel	Cubic metres (m3)	1.70288e+07	0.484797	1.50236
Oceania	2001	Wood fuel	Cubic metres (m3)	1.74054e+07	0.48939	1.51165
Oceania	2002	Wood fuel	Cubic metres (m3)	1.72966e+07	0.480262	1.48251
Oceania	2003	Wood fuel	Cubic metres (m3)	1.73366e+07	0.47542	1.46773
Oceania	2004	Wood fuel	Cubic metres (m3)	1.7111e+07	0.463502	1.43172
Oceania	2005	Wood fuel	Cubic metres (m3)	1.65025e+07	0.441532	1.36448
Oceania	2006	Wood fuel	Cubic metres (m3)	1.66474e+07	0.439828	1.35906
Oceania	2007	Wood fuel	Cubic metres (m3)	1.66667e+07	0.434645	1.34247
Oceania	2008	Wood fuel	Cubic metres (m3)	1.6618e+07	0.427223	1.32037
Oceania	2009	Wood fuel	Cubic metres (m3)	1.64766e+07	0.416995	1.29115
Oceania	2010	Wood fuel	Cubic metres (m3)	1.67068e+07	0.416155	1.29113
Oceania	2011	Wood fuel	Cubic metres (m3)	1.68835e+07	0.414299	1.28682
Oceania	2012	Wood fuel	Cubic metres (m3)	1.68643e+07	0.407984	1.26776
Oceania	2013	Wood fuel	Cubic metres (m3)	1.66673e+07	0.397625	1.23641
Oceania	2014	Wood fuel	Cubic metres (m3)	1.67117e+07	0.393212	1.224
Oceania	2015	Wood fuel	Cubic metres (m3)	1.6737e+07	0.388337	1.2101
Oceania	2016	Wood fuel	Cubic metres (m3)	1.69165e+07	0.386869	1.20627
Oceania	2017	Wood fuel	Cubic metres (m3)	1.71723e+07	0.386935	1.207
Oceania	2018	Wood fuel	Cubic metres (m3)	1.71876e+07	0.381595	1.19228
Oceania	2019	Wood fuel	Cubic metres (m3)	1.73773e+07	0.380186	1.19147
World	1999	Wood fuel	Cubic metres (m3)	2.02385e+09	0.336027	0.624878
World	2000	Wood fuel	Cubic metres (m3)	2.03924e+09	0.334256	0.626236
World	2001	Wood fuel	Cubic metres (m3)	1.94953e+09	0.315522	0.596232
World	2002	Wood fuel	Cubic metres (m3)	1.96023e+09	0.313296	0.597719
World	2003	Wood fuel	Cubic metres (m3)	2.03131e+09	0.320639	0.61775
World	2004	Wood fuel	Cubic metres (m3)	2.05358e+09	0.320172	0.622995
World	2005	Wood fuel	Cubic metres (m3)	2.04923e+09	0.31558	0.620205
World	2006	Wood fuel	Cubic metres (m3)	1.98574e+09	0.301611	0.598743
World	2007	Wood fuel	Cubic metres (m3)	2.01072e+09	0.301678	0.604829
World	2008	Wood fuel	Cubic metres (m3)	2.033e+09	0.301327	0.610259
World	2009	Wood fuel	Cubic metres (m3)	2.06108e+09	0.301832	0.617636
World	2010	Wood fuel	Cubic metres (m3)	2.09721e+09	0.303458	0.627343
World	2011	Wood fuel	Cubic metres (m3)	2.15415e+09	0.307989	0.64293
World	2012	Wood fuel	Cubic metres (m3)	2.25253e+09	0.316173	0.664027
World	2013	Wood fuel	Cubic metres (m3)	2.29875e+09	0.31889	0.676056
World	2014	Wood fuel	Cubic metres (m3)	2.34585e+09	0.321703	0.68864
World	2015	Wood fuel	Cubic metres (m3)	2.39971e+09	0.325321	0.703194
World	2016	Wood fuel	Cubic metres (m3)	2.4645e+09	0.33019	0.720597
World	2017	Wood fuel	Cubic metres (m3)	2.50872e+09	0.332211	0.73208
World	2018	Wood fuel	Cubic metres (m3)	2.522e+09	0.330876	0.737169
World	2019	Wood fuel	Cubic metres (m3)	2.52572e+09	0.329187	0.742621
Africa	1999	Charcoal	Metric tonnes	1.53129e+07	0.0201847	0.0307103
Africa	2000	Charcoal	Metric tonnes	1.59971e+07	0.0205831	0.0314772
Africa	2001	Charcoal	Metric tonnes	1.72341e+07	0.0216468	0.033284
Africa	2002	Charcoal	Metric tonnes	1.8139e+07	0.0222423	0.0343947
Africa	2003	Charcoal	Metric tonnes	1.99987e+07	0.0239371	0.0372335
Africa	2004	Charcoal	Metric tonnes	2.11366e+07	0.0246919	0.0386413
Africa	2005	Charcoal	Metric tonnes	2.149e+07	0.0244975	0.0385759
Africa	2006	Charcoal	Metric tonnes	2.23973e+07	0.0249085	0.0394658
Africa	2007	Charcoal	Metric tonnes	2.4049e+07	0.0260869	0.0415907
Africa	2008	Charcoal	Metric tonnes	2.65173e+07	0.0280497	0.0450255
Africa	2009	Charcoal	Metric tonnes	2.77083e+07	0.0285757	0.0462124
Africa	2010	Charcoal	Metric tonnes	2.87254e+07	0.0288768	0.0470546
Africa	2011	Charcoal	Metric tonnes	3.00358e+07	0.0294256	0.0482975
Africa	2012	Charcoal	Metric tonnes	3.48792e+07	0.0318863	0.0523093
Africa	2013	Charcoal	Metric tonnes	3.77312e+07	0.0336123	0.0555413
Africa	2014	Charcoal	Metric tonnes	3.90296e+07	0.0338827	0.0564165
Africa	2015	Charcoal	Metric tonnes	3.93967e+07	0.0333333	0.0559133
Africa	2016	Charcoal	Metric tonnes	3.95403e+07	0.0326107	0.0550651
Africa	2017	Charcoal	Metric tonnes	3.95601e+07	0.0318087	0.0540907
Africa	2018	Charcoal	Metric tonnes	3.99067e+07	0.0312912	0.053858
Africa	2019	Charcoal	Metric tonnes	4.06425e+07	0.0310861	0.0544636
Americas	1999	Charcoal	Metric tonnes	1.2856e+07	0.0156836	0.065965
Americas	2000	Charcoal	Metric tonnes	1.32561e+07	0.0159587	0.0682281
Americas	2001	Charcoal	Metric tonnes	1.33493e+07	0.01587	0.0687952
Americas	2002	Charcoal	Metric tonnes	1.36483e+07	0.0160321	0.0703161
Americas	2003	Charcoal	Metric tonnes	1.44896e+07	0.0168224	0.0746314
Americas	2004	Charcoal	Metric tonnes	1.4949e+07	0.0171577	0.0769989
Americas	2005	Charcoal	Metric tonnes	1.362e+07	0.0154558	0.0701601
Americas	2006	Charcoal	Metric tonnes	1.25686e+07	0.0141016	0.0647423
Americas	2007	Charcoal	Metric tonnes	1.22491e+07	0.0135887	0.0630911
Americas	2008	Charcoal	Metric tonnes	1.17069e+07	0.0128453	0.0603079
Americas	2009	Charcoal	Metric tonnes	1.06317e+07	0.0115419	0.0547934
Americas	2010	Charcoal	Metric tonnes	1.02855e+07	0.0110509	0.0530462
Americas	2011	Charcoal	Metric tonnes	1.0486e+07	0.0111525	0.0541294
Americas	2012	Charcoal	Metric tonnes	1.07414e+07	0.0113112	0.0555113
Americas	2013	Charcoal	Metric tonnes	1.09297e+07	0.0113984	0.0565707
Americas	2014	Charcoal	Metric tonnes	1.08165e+07	0.011174	0.0560932
Americas	2015	Charcoal	Metric tonnes	1.03601e+07	0.0106037	0.0538302
Americas	2016	Charcoal	Metric tonnes	1.0024e+07	0.0101665	0.0521615
Americas	2017	Charcoal	Metric tonnes	1.01261e+07	0.0101796	0.052786
Americas	2018	Charcoal	Metric tonnes	1.0436e+07	0.0104072	0.0547562
Americas	2019	Charcoal	Metric tonnes	1.05382e+07	0.0104347	0.0559675
Asia	1999	Charcoal	Metric tonnes	2.10937e+07	0.00571591	0.00906536
Asia	2000	Charcoal	Metric tonnes	2.10703e+07	0.00563619	0.00902008
Asia	2001	Charcoal	Metric tonnes	1.88309e+07	0.00497347	0.00804466
Asia	2002	Charcoal	Metric tonnes	1.89332e+07	0.0049383	0.00808453
Asia	2003	Charcoal	Metric tonnes	1.99705e+07	0.00514536	0.00852763
Asia	2004	Charcoal	Metric tonnes	2.03965e+07	0.00519234	0.00871248
Asia	2005	Charcoal	Metric tonnes	2.10162e+07	0.00528724	0.00898213
Asia	2006	Charcoal	Metric tonnes	2.02206e+07	0.0050281	0.00864785
Asia	2007	Charcoal	Metric tonnes	2.10208e+07	0.00516733	0.00899748
Asia	2008	Charcoal	Metric tonnes	2.17076e+07	0.00527621	0.00930278
Asia	2009	Charcoal	Metric tonnes	2.19767e+07	0.00528266	0.0094337
Asia	2010	Charcoal	Metric tonnes	2.22646e+07	0.00529359	0.00957309
Asia	2011	Charcoal	Metric tonnes	2.30464e+07	0.0054203	0.00992106
Asia	2012	Charcoal	Metric tonnes	2.41904e+07	0.0056287	0.0104227
Asia	2013	Charcoal	Metric tonnes	2.48226e+07	0.00571653	0.0107105
Asia	2014	Charcoal	Metric tonnes	2.53314e+07	0.00577632	0.0109535
Asia	2015	Charcoal	Metric tonnes	2.59526e+07	0.00585993	0.0112488
Asia	2016	Charcoal	Metric tonnes	2.60245e+07	0.00581633	0.0113039
Asia	2017	Charcoal	Metric tonnes	2.6233e+07	0.005804	0.0114208
Asia	2018	Charcoal	Metric tonnes	2.66645e+07	0.00585931	0.011671
Asia	2019	Charcoal	Metric tonnes	2.70543e+07	0.00592679	0.0119481
Europe	1999	Charcoal	Metric tonnes	611476	0.000850035	0.00295044
Europe	2000	Charcoal	Metric tonnes	588723	0.000818469	0.00285082
Europe	2001	Charcoal	Metric tonnes	627740	0.000872522	0.00305391
Europe	2002	Charcoal	Metric tonnes	604142	0.000839283	0.0029556
Europe	2003	Charcoal	Metric tonnes	717911	0.000996422	0.0035323
Europe	2004	Charcoal	Metric tonnes	753693	0.00104471	0.00372954
Europe	2005	Charcoal	Metric tonnes	771354	0.00106742	0.00383819
Europe	2006	Charcoal	Metric tonnes	934729	0.00127384	0.00457428
Europe	2007	Charcoal	Metric tonnes	777909	0.00105793	0.00382649
Europe	2008	Charcoal	Metric tonnes	780931	0.00105994	0.00386197
Europe	2009	Charcoal	Metric tonnes	805240	0.00109091	0.0040046
Europe	2010	Charcoal	Metric tonnes	781791	0.00105729	0.00391019
Europe	2011	Charcoal	Metric tonnes	829512	0.00111995	0.00417233
Europe	2012	Charcoal	Metric tonnes	797190	0.00107461	0.00403225
Europe	2013	Charcoal	Metric tonnes	826842	0.00111283	0.00420531
Europe	2014	Charcoal	Metric tonnes	877535	0.00117919	0.00448725
Europe	2015	Charcoal	Metric tonnes	892874	0.00119759	0.00458952
Europe	2016	Charcoal	Metric tonnes	1.03617e+06	0.00138657	0.00535319
Europe	2017	Charcoal	Metric tonnes	1.13871e+06	0.00152038	0.00591621
Europe	2018	Charcoal	Metric tonnes	1.03483e+06	0.00138298	0.00543084
Europe	2019	Charcoal	Metric tonnes	1.07501e+06	0.00144337	0.0057283
Oceania	1999	Charcoal	Metric tonnes	342406	0.00986843	0.0307767
Oceania	2000	Charcoal	Metric tonnes	362821	0.0103292	0.0320096
Oceania	2001	Charcoal	Metric tonnes	374200	0.0105214	0.0324989
Oceania	2002	Charcoal	Metric tonnes	384938	0.0106883	0.0329934
Oceania	2003	Charcoal	Metric tonnes	387010	0.010613	0.0327645
Oceania	2004	Charcoal	Metric tonnes	384970	0.0104281	0.0322114
Oceania	2005	Charcoal	Metric tonnes	367306	0.00982745	0.0303701
Oceania	2006	Charcoal	Metric tonnes	383489	0.0101319	0.0313073
Oceania	2007	Charcoal	Metric tonnes	393638	0.0102656	0.0317069
Oceania	2008	Charcoal	Metric tonnes	409756	0.0105342	0.0325568
Oceania	2009	Charcoal	Metric tonnes	422028	0.0106808	0.0330713
Oceania	2010	Charcoal	Metric tonnes	443195	0.0110397	0.0342509
Oceania	2011	Charcoal	Metric tonnes	456284	0.0111966	0.0347767
Oceania	2012	Charcoal	Metric tonnes	466387	0.011283	0.0350602
Oceania	2013	Charcoal	Metric tonnes	460912	0.0109958	0.0341912
Oceania	2014	Charcoal	Metric tonnes	471860	0.0111024	0.0345599
Oceania	2015	Charcoal	Metric tonnes	485093	0.0112553	0.0350726
Oceania	2016	Charcoal	Metric tonnes	494385	0.0113063	0.0352535
Oceania	2017	Charcoal	Metric tonnes	500801	0.0112843	0.0352002
Oceania	2018	Charcoal	Metric tonnes	507571	0.011269	0.0352094
Oceania	2019	Charcoal	Metric tonnes	515647	0.0112815	0.0353552
World	1999	Charcoal	Metric tonnes	5.02165e+07	0.00833781	0.015505
World	2000	Charcoal	Metric tonnes	5.1275e+07	0.00840482	0.0157465
World	2001	Charcoal	Metric tonnes	5.04162e+07	0.00815981	0.0154192
World	2002	Charcoal	Metric tonnes	5.17096e+07	0.00826478	0.0157678
World	2003	Charcoal	Metric tonnes	5.55637e+07	0.00877089	0.016898
World	2004	Charcoal	Metric tonnes	5.76208e+07	0.00898383	0.0174807
World	2005	Charcoal	Metric tonnes	5.72648e+07	0.00881899	0.0173317
World	2006	Charcoal	Metric tonnes	5.65047e+07	0.00858262	0.0170377
World	2007	Charcoal	Metric tonnes	5.84904e+07	0.0087758	0.0175943
World	2008	Charcoal	Metric tonnes	6.11224e+07	0.00905967	0.0183479
World	2009	Charcoal	Metric tonnes	6.15439e+07	0.00901269	0.0184426
World	2010	Charcoal	Metric tonnes	6.25005e+07	0.00904359	0.018696
World	2011	Charcoal	Metric tonnes	6.48539e+07	0.00927246	0.0193564
World	2012	Charcoal	Metric tonnes	7.10745e+07	0.0099763	0.0209522
World	2013	Charcoal	Metric tonnes	7.47712e+07	0.0103725	0.02199
World	2014	Charcoal	Metric tonnes	7.65269e+07	0.0104947	0.022465
World	2015	Charcoal	Metric tonnes	7.70874e+07	0.0104505	0.0225892
World	2016	Charcoal	Metric tonnes	7.71193e+07	0.0103323	0.022549
World	2017	Charcoal	Metric tonnes	7.75588e+07	0.0102705	0.0226327
World	2018	Charcoal	Metric tonnes	7.85496e+07	0.0103054	0.0229597
World	2019	Charcoal	Metric tonnes	7.98257e+07	0.010404	0.0234706

## Sheet: 3 - Found data for modelling
Country	FAO Country Code	Data Year	Fuel Type	Quantity	Units
Afghanistan	2	2002	Wood charcoal	1012875	tonnes
Afghanistan	2	2002	Wood fuel	1.7155e+07	m3
Algeria	4	1999	Wood charcoal	22.3	tonnes
Algeria	4	1999	Wood fuel	73462.4	m3
Algeria	4	2000	Wood charcoal	38909.4	tonnes
Algeria	4	2000	Wood fuel	737461	m3
Algeria	4	2001	Wood charcoal	38559.7	tonnes
Algeria	4	2001	Wood fuel	701353	m3
Algeria	4	2002	Wood charcoal	1002.55	tonnes
Algeria	4	2002	Wood fuel	30835.4	m3
Algeria	4	2003	Wood charcoal	1113.75	tonnes
Algeria	4	2003	Wood fuel	55112.9	m3
Algeria	4	2004	Wood charcoal	1015.2	tonnes
Algeria	4	2004	Wood fuel	56273.6	m3
Algeria	4	2005	Wood charcoal	1036	tonnes
Algeria	4	2005	Wood fuel	720019	m3
Algeria	4	2006	Wood charcoal	1111.95	tonnes
Algeria	4	2006	Wood fuel	969958	m3
Algeria	4	2007	Wood charcoal	1472.6	tonnes
Algeria	4	2007	Wood fuel	949945	m3
Algeria	4	2008	Wood charcoal	1016.8	tonnes
Algeria	4	2008	Wood fuel	697170	m3
Algeria	4	2009	Wood charcoal	1037.2	tonnes
Algeria	4	2009	Wood fuel	810500	m3
Algeria	4	2010	Wood charcoal	1075.1	tonnes
Algeria	4	2010	Wood fuel	1.27345e+06	m3
Algeria	4	2011	Wood charcoal	1029.1	tonnes
Algeria	4	2011	Wood fuel	226415	m3
Algeria	4	2012	Wood charcoal	1003.15	tonnes
Algeria	4	2012	Wood fuel	230957	m3
Algeria	4	2013	Wood charcoal	1000	tonnes
Algeria	4	2013	Wood fuel	279106	m3
Algeria	4	2014	Wood charcoal	2000	tonnes
Algeria	4	2014	Wood fuel	247451	m3
Algeria	4	2015	Wood charcoal	245124	tonnes
Algeria	4	2015	Wood fuel	258026	m3
Algeria	4	2016	Wood charcoal	1110.35	tonnes
Algeria	4	2016	Wood fuel	26761.1	m3
Algeria	4	2017	Wood charcoal	1063.25	tonnes
Algeria	4	2017	Wood fuel	47139.7	m3
Algeria	4	2018	Wood fuel	113000	m3
Angola	7	2000	Wood charcoal	238000	tonnes
Angola	7	2000	Wood fuel	4.38526e+06	m3
Angola	7	2001	Wood charcoal	238000	tonnes
Angola	7	2001	Wood fuel	4.38526e+06	m3
Angola	7	2002	Wood charcoal	238000	tonnes
Angola	7	2002	Wood fuel	4.38526e+06	m3
Angola	7	2003	Wood charcoal	238000	tonnes
Angola	7	2003	Wood fuel	4.38526e+06	m3
Angola	7	2004	Wood charcoal	238000	tonnes
Angola	7	2004	Wood fuel	4.38526e+06	m3
Angola	7	2005	Wood charcoal	247000	tonnes
Angola	7	2005	Wood fuel	4.55109e+06	m3
Angola	7	2006	Wood charcoal	255000	tonnes
Angola	7	2006	Wood fuel	4.69849e+06	m3
Angola	7	2007	Wood charcoal	264000	tonnes
Angola	7	2007	Wood fuel	4.86432e+06	m3
Angola	7	2008	Wood charcoal	274000	tonnes
Angola	7	2008	Wood fuel	5.04858e+06	m3
Angola	7	2009	Wood charcoal	283000	tonnes
Angola	7	2009	Wood fuel	5.21441e+06	m3
Angola	7	2010	Wood charcoal	293000	tonnes
Angola	7	2010	Wood fuel	5.39866e+06	m3
Angola	7	2011	Wood charcoal	304000	tonnes
Angola	7	2011	Wood fuel	5.60134e+06	m3
Angola	7	2012	Wood charcoal	314000	tonnes
Angola	7	2012	Wood fuel	5.78559e+06	m3
Angola	7	2013	Wood charcoal	325000	tonnes
Angola	7	2013	Wood fuel	5.98827e+06	m3
Angola	7	2014	Wood charcoal	1164000	tonnes
Angola	7	2014	Wood fuel	6.35678e+06	m3
Angola	7	2015	Wood charcoal	1186000	tonnes
Angola	7	2015	Wood fuel	6.54774e+06	m3
Angola	7	2016	Wood charcoal	358000	tonnes
Angola	7	2016	Wood fuel	6.74874e+06	m3
Angola	7	2017	Wood charcoal	358430	tonnes
Angola	7	2017	Wood fuel	6.95817e+06	m3
Azerbaijan	52	2000	Wood fuel	73406	m3
Azerbaijan	52	2005	Wood fuel	34890	m3
Azerbaijan	52	2007	Wood fuel	293467	m3
Azerbaijan	52	2008	Wood fuel	285260	m3
Azerbaijan	52	2009	Wood fuel	244556	m3
Azerbaijan	52	2010	Wood fuel	300670	m3
Azerbaijan	52	2011	Wood fuel	322278	m3
Azerbaijan	52	2012	Wood fuel	328141	m3
Azerbaijan	52	2013	Wood fuel	40678	m3
Azerbaijan	52	2014	Wood fuel	270017	m3
Azerbaijan	52	2015	Wood fuel	241541	m3
Azerbaijan	52	2016	Wood fuel	102345	m3
Azerbaijan	52	2017	Wood fuel	119263	m3
Azerbaijan	52	2018	Wood fuel	117923	m3
Bangladesh	16	2006	Wood fuel	6.97878e+07	m3
Belgium	255	2000	Wood fuel	1.26089e+06	m3
Belgium	255	2010	Wood fuel	2.71046e+06	m3
Belgium	255	2013	Wood fuel	3.5469e+06	m3
Belgium	255	2014	Wood fuel	2.45508e+06	m3
Belgium	255	2017	Wood charcoal	0.0165704	tonnes
Belize	23	2010	Wood fuel	72450.6	m3
Benin	53	2000	Wood charcoal	174000	tonnes
Benin	53	2000	Wood fuel	6.87772e+06	m3
Benin	53	2001	Wood charcoal	181000	tonnes
Benin	53	2001	Wood fuel	7.11055e+06	m3
Benin	53	2002	Wood charcoal	188000	tonnes
Benin	53	2002	Wood fuel	7.37353e+06	m3
Benin	53	2003	Wood charcoal	191000	tonnes
Benin	53	2003	Wood fuel	7.52094e+06	m3
Benin	53	2004	Wood charcoal	205000	tonnes
Benin	53	2004	Wood fuel	7.74707e+06	m3
Benin	53	2005	Wood charcoal	210000	tonnes
Benin	53	2005	Wood fuel	7.97822e+06	m3
Benin	53	2006	Wood charcoal	216000	tonnes
Benin	53	2006	Wood fuel	9.23451e+06	m3
Benin	53	2007	Wood charcoal	222000	tonnes
Benin	53	2007	Wood fuel	9.7029e+06	m3
Benin	53	2008	Wood charcoal	229000	tonnes
Benin	53	2008	Wood fuel	5.53828e+06	m3
Benin	53	2009	Wood charcoal	137164	tonnes
Benin	53	2009	Wood fuel	9.50921e+06	m3
Benin	53	2010	Wood charcoal	151589	tonnes
Benin	53	2010	Wood fuel	9.79397e+06	m3
Benin	53	2011	Wood charcoal	168851	tonnes
Benin	53	2011	Wood fuel	9.79397e+06	m3
Benin	53	2012	Wood charcoal	254000	tonnes
Benin	53	2012	Wood fuel	9.79397e+06	m3
Benin	53	2013	Wood charcoal	261000	tonnes
Benin	53	2013	Wood fuel	9.9665e+06	m3
Benin	53	2014	Wood charcoal	523000	tonnes
Benin	53	2014	Wood fuel	1.00838e+07	m3
Benin	53	2015	Wood charcoal	535000	tonnes
Benin	53	2015	Wood fuel	1.06097e+07	m3
Benin	53	2016	Wood charcoal	549000	tonnes
Benin	53	2016	Wood fuel	1.11725e+07	m3
Benin	53	2017	Wood charcoal	506330	tonnes
Benin	53	2017	Wood fuel	1.2615e+07	m3
Bhutan	18	1999	Wood fuel	64164.6	m3
Bhutan	18	2000	Wood fuel	94542.1	m3
Bhutan	18	2003	Wood fuel	566128	m3
Bhutan	18	2004	Wood fuel	34737	m3
Bhutan	18	2005	Wood fuel	1.21373e+06	m3
Bhutan	18	2006	Wood fuel	29900.2	m3
Bhutan	18	2007	Wood fuel	1462614	m3
Bhutan	18	2008	Wood fuel	754540	m3
Bhutan	18	2012	Wood fuel	765126	m3
Bhutan	18	2014	Wood fuel	1.06739e+06	m3
Bhutan	18	2015	Wood fuel	59979.5	m3
Bhutan	18	2016	Wood fuel	119839	m3
Botswana	20	2000	Wood charcoal	63000	tonnes
Botswana	20	2000	Wood fuel	1.08878e+06	m3
Botswana	20	2001	Wood charcoal	63000	tonnes
Botswana	20	2001	Wood fuel	1.08878e+06	m3
Botswana	20	2002	Wood charcoal	63000	tonnes
Botswana	20	2002	Wood fuel	1.70938e+06	m3
Botswana	20	2003	Wood charcoal	63000	tonnes
Botswana	20	2003	Wood fuel	1.68593e+06	m3
Botswana	20	2004	Wood charcoal	65000	tonnes
Botswana	20	2004	Wood fuel	1.09715e+06	m3
Botswana	20	2005	Wood charcoal	67000	tonnes
Botswana	20	2005	Wood fuel	1.1072e+06	m3
Botswana	20	2006	Wood charcoal	68000	tonnes
Botswana	20	2006	Wood fuel	1.1206e+06	m3
Botswana	20	2007	Wood charcoal	69000	tonnes
Botswana	20	2007	Wood fuel	1.12898e+06	m3
Botswana	20	2008	Wood charcoal	70000	tonnes
Botswana	20	2008	Wood fuel	1.13735e+06	m3
Botswana	20	2009	Wood charcoal	71000	tonnes
Botswana	20	2009	Wood fuel	1.14405e+06	m3
Botswana	20	2010	Wood charcoal	72000	tonnes
Botswana	20	2010	Wood fuel	1.14908e+06	m3
Botswana	20	2011	Wood charcoal	73000	tonnes
Botswana	20	2011	Wood fuel	1.15578e+06	m3
Botswana	20	2012	Wood charcoal	73000	tonnes
Botswana	20	2012	Wood fuel	1.07203e+06	m3
Botswana	20	2013	Wood charcoal	68000	tonnes
Botswana	20	2013	Wood fuel	1.1541e+06	m3
Botswana	20	2014	Wood charcoal	73000	tonnes
Botswana	20	2014	Wood fuel	1.23116e+06	m3
Botswana	20	2015	Wood charcoal	78000	tonnes
Botswana	20	2015	Wood fuel	1.31323e+06	m3
Botswana	20	2016	Wood charcoal	75000	tonnes
Botswana	20	2016	Wood fuel	1.40201e+06	m3
Botswana	20	2017	Wood charcoal	80000	tonnes
Botswana	20	2017	Wood fuel	4.01005e+06	m3
Brazil	21	1999	Wood charcoal	7054000	tonnes
Brazil	21	1999	Wood fuel	1.22642e+08	m3
Brazil	21	2000	Wood charcoal	7713000	tonnes
Brazil	21	2000	Wood fuel	1.27786e+08	m3
Brazil	21	2001	Wood charcoal	7031000	tonnes
Brazil	21	2001	Wood fuel	1.24366e+08	m3
Brazil	21	2002	Wood charcoal	7.36372e+06	tonnes
Brazil	21	2002	Wood fuel	1.31009e+08	m3
Brazil	21	2003	Wood charcoal	8.65747e+06	tonnes
Brazil	21	2003	Wood fuel	1.43863e+08	m3
Brazil	21	2004	Wood charcoal	10085352	tonnes
Brazil	21	2004	Wood fuel	1.56177e+08	m3
Brazil	21	2005	Wood charcoal	9.89302e+06	tonnes
Brazil	21	2005	Wood fuel	1.56095e+08	m3
Brazil	21	2006	Wood charcoal	9559000	tonnes
Brazil	21	2006	Wood fuel	1.56494e+08	m3
Brazil	21	2007	Wood charcoal	9958000	tonnes
Brazil	21	2007	Wood fuel	1.57185e+08	m3
Brazil	21	2008	Wood charcoal	9891500	tonnes
Brazil	21	2008	Wood fuel	1.60831e+08	m3
Brazil	21	2009	Wood charcoal	6.34319e+06	tonnes
Brazil	21	2009	Wood fuel	1.35542e+08	m3
Brazil	21	2010	Wood charcoal	7.37867e+06	tonnes
Brazil	21	2010	Wood fuel	1.43138e+08	m3
Brazil	21	2011	Wood charcoal	7.63573e+06	tonnes
Brazil	21	2011	Wood fuel	1.42181e+08	m3
Brazil	21	2012	Wood charcoal	7.30956e+06	tonnes
Brazil	21	2012	Wood fuel	1.3973e+08	m3
Brazil	21	2013	Wood charcoal	6.6153e+06	tonnes
Brazil	21	2013	Wood fuel	1.33769e+08	m3
Brazil	21	2014	Wood charcoal	6.50744e+06	tonnes
Brazil	21	2014	Wood fuel	1.35174e+08	m3
Brazil	21	2015	Wood charcoal	6.44351e+06	tonnes
Brazil	21	2015	Wood fuel	1.35549e+08	m3
Brazil	21	2016	Wood charcoal	5.54522e+06	tonnes
Brazil	21	2016	Wood fuel	1.25571e+08	m3
Brazil	21	2017	Wood charcoal	5.73768e+06	tonnes
Brazil	21	2017	Wood fuel	1.33081e+08	m3
Brazil	21	2018	Wood charcoal	6.00962e+06	tonnes
Brazil	21	2018	Wood fuel	1.38824e+08	m3
Brazil	21	2019	Wood charcoal	6.1968e+06	tonnes
Brazil	21	2019	Wood fuel	1.39948e+08	m3
Brunei Darussalam	26	2000	Wood fuel	71.4	m3
Brunei Darussalam	26	2001	Wood fuel	65.6	m3
Brunei Darussalam	26	2002	Wood fuel	65.6	m3
Brunei Darussalam	26	2003	Wood fuel	71.4	m3
Brunei Darussalam	26	2004	Wood fuel	62.7	m3
Brunei Darussalam	26	2005	Wood fuel	77	m3
Brunei Darussalam	26	2006	Wood fuel	74.3	m3
Brunei Darussalam	26	2007	Wood fuel	68.5	m3
Brunei Darussalam	26	2008	Wood fuel	82.6	m3
Brunei Darussalam	26	2009	Wood fuel	57.1	m3
Brunei Darussalam	26	2010	Wood fuel	76.98	m3
Brunei Darussalam	26	2011	Wood fuel	91.31	m3
Brunei Darussalam	26	2012	Wood fuel	79.8	m3
Brunei Darussalam	26	2013	Wood fuel	36.92	m3
Burkina Faso	233	1999	Wood charcoal	535364	tonnes
Burkina Faso	233	1999	Wood fuel	7.40031e+06	m3
Burkina Faso	233	2000	Wood charcoal	196000	tonnes
Burkina Faso	233	2000	Wood fuel	6.7303e+06	m3
Burkina Faso	233	2001	Wood charcoal	206000	tonnes
Burkina Faso	233	2001	Wood fuel	6.99118e+06	m3
Burkina Faso	233	2002	Wood charcoal	217000	tonnes
Burkina Faso	233	2002	Wood fuel	7.29939e+06	m3
Burkina Faso	233	2003	Wood charcoal	388000	tonnes
Burkina Faso	233	2003	Wood fuel	9.45512e+06	m3
Burkina Faso	233	2004	Wood charcoal	264150	tonnes
Burkina Faso	233	2004	Wood fuel	8.47967e+06	m3
Burkina Faso	233	2005	Wood charcoal	236067	tonnes
Burkina Faso	233	2005	Wood fuel	7.71897e+06	m3
Burkina Faso	233	2006	Wood charcoal	243300	tonnes
Burkina Faso	233	2006	Wood fuel	8.34782e+06	m3
Burkina Faso	233	2007	Wood charcoal	317367	tonnes
Burkina Faso	233	2007	Wood fuel	8.65059e+06	m3
Burkina Faso	233	2008	Wood charcoal	422000	tonnes
Burkina Faso	233	2008	Wood fuel	1.03614e+07	m3
Burkina Faso	233	2009	Wood charcoal	430000	tonnes
Burkina Faso	233	2009	Wood fuel	1.06671e+07	m3
Burkina Faso	233	2010	Wood charcoal	454500	tonnes
Burkina Faso	233	2010	Wood fuel	1.10029e+07	m3
Burkina Faso	233	2011	Wood charcoal	515000	tonnes
Burkina Faso	233	2011	Wood fuel	1.51286e+07	m3
Burkina Faso	233	2012	Wood charcoal	522500	tonnes
Burkina Faso	233	2012	Wood fuel	1.55706e+07	m3
Burkina Faso	233	2013	Wood charcoal	535500	tonnes
Burkina Faso	233	2013	Wood fuel	1.60495e+07	m3
Burkina Faso	233	2014	Wood charcoal	543500	tonnes
Burkina Faso	233	2014	Wood fuel	1.64505e+07	m3
Burkina Faso	233	2015	Wood charcoal	308900	tonnes
Burkina Faso	233	2015	Wood fuel	1.15172e+07	m3
Burkina Faso	233	2016	Wood charcoal	333310	tonnes
Burkina Faso	233	2016	Wood fuel	1.69131e+07	m3
Burkina Faso	233	2017	Wood charcoal	379960	tonnes
Burkina Faso	233	2017	Wood fuel	1.79793e+07	m3
Burundi	29	1999	Wood charcoal	300744	tonnes
Burundi	29	1999	Wood fuel	1.03834e+07	m3
Burundi	29	2000	Wood charcoal	224432	tonnes
Burundi	29	2000	Wood fuel	1.11439e+07	m3
Burundi	29	2001	Wood charcoal	189065	tonnes
Burundi	29	2001	Wood fuel	8.21383e+06	m3
Burundi	29	2002	Wood charcoal	193837	tonnes
Burundi	29	2002	Wood fuel	8.55516e+06	m3
Burundi	29	2003	Wood charcoal	198260	tonnes
Burundi	29	2003	Wood fuel	8.79832e+06	m3
Burundi	29	2004	Wood charcoal	203308	tonnes
Burundi	29	2004	Wood fuel	9.09893e+06	m3
Burundi	29	2005	Wood charcoal	213708	tonnes
Burundi	29	2005	Wood fuel	9.42113e+06	m3
Burundi	29	2006	Wood charcoal	221055	tonnes
Burundi	29	2006	Wood fuel	9.71311e+06	m3
Burundi	29	2007	Wood charcoal	228697	tonnes
Burundi	29	2007	Wood fuel	1.00254e+07	m3
Burundi	29	2008	Wood charcoal	61202.5	tonnes
Burundi	29	2008	Wood fuel	7.01267e+06	m3
Burundi	29	2009	Wood charcoal	89264.2	tonnes
Burundi	29	2009	Wood fuel	8.76657e+06	m3
Burundi	29	2010	Wood charcoal	108714	tonnes
Burundi	29	2010	Wood fuel	9.42254e+06	m3
Burundi	29	2011	Wood charcoal	118896	tonnes
Burundi	29	2011	Wood fuel	1.22524e+07	m3
Burundi	29	2012	Wood charcoal	121030	tonnes
Burundi	29	2012	Wood fuel	1.25766e+07	m3
Burundi	29	2013	Wood charcoal	227714	tonnes
Burundi	29	2013	Wood fuel	1.29056e+07	m3
Burundi	29	2014	Wood charcoal	227451	tonnes
Burundi	29	2014	Wood fuel	1.32395e+07	m3
Burundi	29	2015	Wood charcoal	241242	tonnes
Burundi	29	2015	Wood fuel	1.35783e+07	m3
Burundi	29	2016	Wood charcoal	232088	tonnes
Burundi	29	2016	Wood fuel	1.39776e+07	m3
Burundi	29	2017	Wood charcoal	264000	tonnes
Burundi	29	2017	Wood fuel	9.70687e+06	m3
Cabo Verde	35	2000	Wood charcoal	20000	tonnes
Cabo Verde	35	2000	Wood fuel	120603	m3
Cabo Verde	35	2001	Wood charcoal	20000	tonnes
Cabo Verde	35	2001	Wood fuel	127303	m3
Cabo Verde	35	2002	Wood charcoal	21000	tonnes
Cabo Verde	35	2002	Wood fuel	132328	m3
Cabo Verde	35	2003	Wood charcoal	1000	tonnes
Cabo Verde	35	2003	Wood fuel	140704	m3
Cabo Verde	35	2004	Wood charcoal	1000	tonnes
Cabo Verde	35	2004	Wood fuel	147404	m3
Cabo Verde	35	2005	Wood charcoal	1000	tonnes
Cabo Verde	35	2005	Wood fuel	155779	m3
Cabo Verde	35	2006	Wood charcoal	1000	tonnes
Cabo Verde	35	2006	Wood fuel	155779	m3
Cabo Verde	35	2007	Wood charcoal	1000	tonnes
Cabo Verde	35	2007	Wood fuel	155779	m3
Cabo Verde	35	2008	Wood charcoal	1000	tonnes
Cabo Verde	35	2008	Wood fuel	154104	m3
Cabo Verde	35	2009	Wood charcoal	1000	tonnes
Cabo Verde	35	2009	Wood fuel	154104	m3
Cabo Verde	35	2010	Wood charcoal	1000	tonnes
Cabo Verde	35	2010	Wood fuel	154104	m3
Cabo Verde	35	2011	Wood charcoal	1000	tonnes
Cabo Verde	35	2011	Wood fuel	159129	m3
Cabo Verde	35	2012	Wood charcoal	1000	tonnes
Cabo Verde	35	2012	Wood fuel	162479	m3
Cabo Verde	35	2013	Wood charcoal	1000	tonnes
Cabo Verde	35	2013	Wood fuel	165829	m3
Cabo Verde	35	2014	Wood charcoal	1000	tonnes
Cabo Verde	35	2014	Wood fuel	165829	m3
Cabo Verde	35	2015	Wood charcoal	1000	tonnes
Cabo Verde	35	2015	Wood fuel	180905	m3
Cabo Verde	35	2016	Wood charcoal	1000	tonnes
Cabo Verde	35	2016	Wood fuel	195980	m3
Cabo Verde	35	2017	Wood charcoal	650	tonnes
Cabo Verde	35	2017	Wood fuel	165896	m3
Cambodia	115	2001	Wood fuel	4.10232e+06	m3
Cambodia	115	2002	Wood fuel	4.80276e+06	m3
Cambodia	115	2006	Wood charcoal	101891	tonnes
Cambodia	115	2006	Wood fuel	1.28343e+07	m3
Cambodia	115	2014	Wood fuel	6.15778e+06	m3
Cameroon	32	2000	Wood charcoal	372000	tonnes
Cameroon	32	2000	Wood fuel	5.66499e+06	m3
Cameroon	32	2001	Wood charcoal	372000	tonnes
Cameroon	32	2001	Wood fuel	5.66499e+06	m3
Cameroon	32	2002	Wood charcoal	372000	tonnes
Cameroon	32	2002	Wood fuel	5.66499e+06	m3
Cameroon	32	2003	Wood charcoal	372000	tonnes
Cameroon	32	2003	Wood fuel	5.66499e+06	m3
Cameroon	32	2004	Wood charcoal	279670	tonnes
Cameroon	32	2004	Wood fuel	1.17271e+07	m3
Cameroon	32	2005	Wood charcoal	286860	tonnes
Cameroon	32	2005	Wood fuel	1.20511e+07	m3
Cameroon	32	2006	Wood charcoal	293820	tonnes
Cameroon	32	2006	Wood fuel	1.23133e+07	m3
Cameroon	32	2007	Wood charcoal	300320	tonnes
Cameroon	32	2007	Wood fuel	1.25709e+07	m3
Cameroon	32	2008	Wood charcoal	307355	tonnes
Cameroon	32	2008	Wood fuel	1.28408e+07	m3
Cameroon	32	2009	Wood charcoal	316580	tonnes
Cameroon	32	2009	Wood fuel	1.33577e+07	m3
Cameroon	32	2010	Wood charcoal	317750	tonnes
Cameroon	32	2010	Wood fuel	1.30705e+07	m3
Cameroon	32	2011	Wood charcoal	323230	tonnes
Cameroon	32	2011	Wood fuel	1.3232e+07	m3
Cameroon	32	2012	Wood charcoal	448000	tonnes
Cameroon	32	2012	Wood fuel	6.82245e+06	m3
Cameroon	32	2013	Wood charcoal	457000	tonnes
Cameroon	32	2013	Wood fuel	6.9598e+06	m3
Cameroon	32	2014	Wood charcoal	477000	tonnes
Cameroon	32	2014	Wood fuel	7.26298e+06	m3
Cameroon	32	2015	Wood charcoal	497000	tonnes
Cameroon	32	2015	Wood fuel	7.53266e+06	m3
Cameroon	32	2016	Wood charcoal	486000	tonnes
Cameroon	32	2016	Wood fuel	7.81407e+06	m3
Cameroon	32	2017	Wood charcoal	486000	tonnes
Cameroon	32	2017	Wood fuel	8.11223e+06	m3
Central African Republic	37	2000	Wood charcoal	21000	tonnes
Central African Republic	37	2000	Wood fuel	3.39196e+06	m3
Central African Republic	37	2001	Wood charcoal	21000	tonnes
Central African Republic	37	2001	Wood fuel	3.47739e+06	m3
Central African Republic	37	2002	Wood charcoal	21000	tonnes
Central African Republic	37	2002	Wood fuel	3.56449e+06	m3
Central African Republic	37	2003	Wood charcoal	21000	tonnes
Central African Republic	37	2003	Wood fuel	3.56449e+06	m3
Central African Republic	37	2004	Wood charcoal	21000	tonnes
Central African Republic	37	2004	Wood fuel	3.74539e+06	m3
Central African Republic	37	2005	Wood charcoal	21000	tonnes
Central African Republic	37	2005	Wood fuel	3.8392e+06	m3
Central African Republic	37	2006	Wood charcoal	21000	tonnes
Central African Republic	37	2006	Wood fuel	3.93635e+06	m3
Central African Republic	37	2007	Wood charcoal	182000	tonnes
Central African Republic	37	2007	Wood fuel	4.0335e+06	m3
Central African Republic	37	2008	Wood charcoal	186000	tonnes
Central African Republic	37	2008	Wood fuel	4.13568e+06	m3
Central African Republic	37	2009	Wood charcoal	186000	tonnes
Central African Republic	37	2009	Wood fuel	4.23786e+06	m3
Central African Republic	37	2010	Wood charcoal	192000	tonnes
Central African Republic	37	2010	Wood fuel	4.34506e+06	m3
Central African Republic	37	2011	Wood charcoal	196000	tonnes
Central African Republic	37	2011	Wood fuel	4.23786e+06	m3
Central African Republic	37	2012	Wood charcoal	199000	tonnes
Central African Republic	37	2012	Wood fuel	4.28141e+06	m3
Central African Republic	37	2013	Wood charcoal	13000	tonnes
Central African Republic	37	2013	Wood fuel	4.38861e+06	m3
Central African Republic	37	2014	Wood charcoal	13000	tonnes
Central African Republic	37	2014	Wood fuel	4.49916e+06	m3
Central African Republic	37	2015	Wood charcoal	14000	tonnes
Central African Republic	37	2015	Wood fuel	5.56616e+06	m3
Central African Republic	37	2016	Wood charcoal	14000	tonnes
Central African Republic	37	2016	Wood fuel	4.72529e+06	m3
Central African Republic	37	2017	Wood charcoal	14690	tonnes
Central African Republic	37	2017	Wood fuel	4.72605e+06	m3
Chad	39	2000	Wood charcoal	311000	tonnes
Chad	39	2000	Wood fuel	9.8861e+06	m3
Chad	39	2001	Wood charcoal	319000	tonnes
Chad	39	2001	Wood fuel	1.01642e+07	m3
Chad	39	2002	Wood charcoal	328000	tonnes
Chad	39	2002	Wood fuel	1.04439e+07	m3
Chad	39	2003	Wood charcoal	337000	tonnes
Chad	39	2003	Wood fuel	1.07219e+07	m3
Chad	39	2004	Wood charcoal	346000	tonnes
Chad	39	2004	Wood fuel	1.10017e+07	m3
Chad	39	2005	Wood charcoal	355000	tonnes
Chad	39	2005	Wood fuel	1.12797e+07	m3
Chad	39	2006	Wood charcoal	364000	tonnes
Chad	39	2006	Wood fuel	1.15595e+07	m3
Chad	39	2007	Wood charcoal	373000	tonnes
Chad	39	2007	Wood fuel	1.18693e+07	m3
Chad	39	2008	Wood charcoal	383000	tonnes
Chad	39	2008	Wood fuel	1.21792e+07	m3
Chad	39	2009	Wood charcoal	393000	tonnes
Chad	39	2009	Wood fuel	1.24891e+07	m3
Chad	39	2010	Wood charcoal	403000	tonnes
Chad	39	2010	Wood fuel	1.2799e+07	m3
Chad	39	2011	Wood charcoal	413000	tonnes
Chad	39	2011	Wood fuel	1.31089e+07	m3
Chad	39	2012	Wood charcoal	423000	tonnes
Chad	39	2012	Wood fuel	1.34489e+07	m3
Chad	39	2013	Wood charcoal	434000	tonnes
Chad	39	2013	Wood fuel	1.37286e+07	m3
Chad	39	2014	Wood charcoal	446000	tonnes
Chad	39	2014	Wood fuel	1.40067e+07	m3
Chad	39	2015	Wood charcoal	462000	tonnes
Chad	39	2015	Wood fuel	1.40067e+07	m3
Chad	39	2016	Wood charcoal	468000	tonnes
Chad	39	2016	Wood fuel	9.40871e+06	m3
Chad	39	2017	Wood charcoal	468050	tonnes
Chad	39	2017	Wood fuel	9.84323e+06	m3
China, Macao SAR	128	2000	Wood fuel	3182.74	m3
China, Macao SAR	128	2001	Wood fuel	3490.75	m3
China, Macao SAR	128	2002	Wood fuel	4106.76	m3
China, Macao SAR	128	2003	Wood fuel	5954.8	m3
China, Macao SAR	128	2004	Wood fuel	5544.13	m3
China, Macao SAR	128	2005	Wood fuel	4825.44	m3
China, Macao SAR	128	2006	Wood fuel	5030.78	m3
China, Macao SAR	128	2007	Wood fuel	5338.79	m3
Comoros	45	2000	Wood charcoal	32000	tonnes
Comoros	45	2000	Wood fuel	366834	m3
Comoros	45	2001	Wood charcoal	32000	tonnes
Comoros	45	2001	Wood fuel	366834	m3
Comoros	45	2002	Wood charcoal	32000	tonnes
Comoros	45	2002	Wood fuel	366834	m3
Comoros	45	2003	Wood charcoal	32000	tonnes
Comoros	45	2003	Wood fuel	366834	m3
Comoros	45	2004	Wood charcoal	33000	tonnes
Comoros	45	2004	Wood fuel	376884	m3
Comoros	45	2005	Wood charcoal	34000	tonnes
Comoros	45	2005	Wood fuel	388610	m3
Comoros	45	2006	Wood charcoal	34000	tonnes
Comoros	45	2006	Wood fuel	398660	m3
Comoros	45	2007	Wood charcoal	36000	tonnes
Comoros	45	2007	Wood fuel	410385	m3
Comoros	45	2008	Wood charcoal	38000	tonnes
Comoros	45	2008	Wood fuel	422111	m3
Comoros	45	2009	Wood charcoal	39000	tonnes
Comoros	45	2009	Wood fuel	433836	m3
Comoros	45	2010	Wood charcoal	40000	tonnes
Comoros	45	2010	Wood fuel	445561	m3
Comoros	45	2011	Wood charcoal	41000	tonnes
Comoros	45	2011	Wood fuel	457286	m3
Comoros	45	2012	Wood charcoal	42000	tonnes
Comoros	45	2012	Wood fuel	469012	m3
Comoros	45	2013	Wood charcoal	39000	tonnes
Comoros	45	2013	Wood fuel	442211	m3
Comoros	45	2014	Wood charcoal	43000	tonnes
Comoros	45	2014	Wood fuel	475712	m3
Comoros	45	2015	Wood charcoal	44000	tonnes
Comoros	45	2015	Wood fuel	487437	m3
Comoros	45	2016	Wood charcoal	47000	tonnes
Comoros	45	2016	Wood fuel	499162	m3
Comoros	45	2017	Wood charcoal	48270	tonnes
Comoros	45	2017	Wood fuel	512161	m3
Congo	46	2000	Wood charcoal	147000	tonnes
Congo	46	2000	Wood fuel	4.66667e+06	m3
Congo	46	2001	Wood charcoal	151000	tonnes
Congo	46	2001	Wood fuel	4.82412e+06	m3
Congo	46	2002	Wood charcoal	156000	tonnes
Congo	46	2002	Wood fuel	4.9799e+06	m3
Congo	46	2003	Wood charcoal	161000	tonnes
Congo	46	2003	Wood fuel	5.12898e+06	m3
Congo	46	2004	Wood charcoal	185506	tonnes
Congo	46	2004	Wood fuel	4.10854e+06	m3
Congo	46	2005	Wood charcoal	171000	tonnes
Congo	46	2005	Wood fuel	5.46064e+06	m3
Congo	46	2006	Wood charcoal	184188	tonnes
Congo	46	2006	Wood fuel	3.71547e+06	m3
Congo	46	2007	Wood charcoal	187000	tonnes
Congo	46	2007	Wood fuel	5.94472e+06	m3
Congo	46	2008	Wood charcoal	192000	tonnes
Congo	46	2008	Wood fuel	5.76549e+06	m3
Congo	46	2009	Wood charcoal	192000	tonnes
Congo	46	2009	Wood fuel	5.76549e+06	m3
Congo	46	2010	Wood charcoal	179000	tonnes
Congo	46	2010	Wood fuel	5.65662e+06	m3
Congo	46	2011	Wood charcoal	209000	tonnes
Congo	46	2011	Wood fuel	6.40201e+06	m3
Congo	46	2012	Wood charcoal	192000	tonnes
Congo	46	2012	Wood fuel	6.25963e+06	m3
Congo	46	2013	Wood charcoal	200000	tonnes
Congo	46	2013	Wood fuel	6.44891e+06	m3
Congo	46	2014	Wood charcoal	179830	tonnes
Congo	46	2014	Wood fuel	3.47336e+06	m3
Congo	46	2015	Wood charcoal	210000	tonnes
Congo	46	2015	Wood fuel	8.69179e+06	m3
Congo	46	2016	Wood charcoal	213000	tonnes
Congo	46	2016	Wood fuel	8.9933e+06	m3
Congo	46	2017	Wood charcoal	217000	tonnes
Congo	46	2017	Wood fuel	9.31826e+06	m3
Costa Rica	48	2000	Wood fuel	221580	m3
Costa Rica	48	2005	Wood charcoal	2638.52	tonnes
Costa Rica	48	2005	Wood fuel	1.57496e+06	m3
Costa Rica	48	2006	Wood charcoal	2968.34	tonnes
Costa Rica	48	2006	Wood fuel	1.8371e+06	m3
Costa Rica	48	2007	Wood charcoal	3232.19	tonnes
Costa Rica	48	2007	Wood fuel	2.03437e+06	m3
Costa Rica	48	2008	Wood charcoal	3364.11	tonnes
Costa Rica	48	2008	Wood fuel	2.16114e+06	m3
Costa Rica	48	2009	Wood charcoal	2374.67	tonnes
Costa Rica	48	2009	Wood fuel	1.63354e+06	m3
Costa Rica	48	2010	Wood charcoal	2770.45	tonnes
Costa Rica	48	2010	Wood fuel	1.83859e+06	m3
Costa Rica	48	2011	Wood charcoal	2110.82	tonnes
Costa Rica	48	2011	Wood fuel	1.76153e+06	m3
Costa Rica	48	2012	Wood charcoal	2374.67	tonnes
Costa Rica	48	2012	Wood fuel	1.26291e+06	m3
Costa Rica	48	2013	Wood charcoal	2506.59	tonnes
Costa Rica	48	2013	Wood fuel	1.25323e+06	m3
Costa Rica	48	2015	Wood charcoal	3759.89	tonnes
Costa Rica	48	2015	Wood fuel	1.13405e+06	m3
Costa Rica	48	2016	Wood charcoal	2968.34	tonnes
Costa Rica	48	2016	Wood fuel	1.06206e+06	m3
Costa Rica	48	2017	Wood charcoal	1846.96	tonnes
Costa Rica	48	2017	Wood fuel	1.05943e+06	m3
Costa Rica	48	2018	Wood charcoal	1121.37	tonnes
Costa Rica	48	2018	Wood fuel	889990	m3
Côte d'Ivoire	107	1999	Wood charcoal	901000	tonnes
Côte d'Ivoire	107	2000	Wood charcoal	823750	tonnes
Côte d'Ivoire	107	2000	Wood fuel	1.37066e+07	m3
Côte d'Ivoire	107	2001	Wood charcoal	839400	tonnes
Côte d'Ivoire	107	2001	Wood fuel	1.34003e+07	m3
Côte d'Ivoire	107	2002	Wood charcoal	862550	tonnes
Côte d'Ivoire	107	2002	Wood fuel	1.39028e+07	m3
Côte d'Ivoire	107	2003	Wood charcoal	841500	tonnes
Côte d'Ivoire	107	2003	Wood fuel	1.44054e+07	m3
Côte d'Ivoire	107	2004	Wood charcoal	870410	tonnes
Côte d'Ivoire	107	2004	Wood fuel	1.65542e+07	m3
Côte d'Ivoire	107	2005	Wood charcoal	1003125	tonnes
Côte d'Ivoire	107	2005	Wood fuel	1.50578e+07	m3
Côte d'Ivoire	107	2006	Wood charcoal	1039010	tonnes
Côte d'Ivoire	107	2006	Wood fuel	1.5422e+07	m3
Côte d'Ivoire	107	2007	Wood charcoal	1076585	tonnes
Côte d'Ivoire	107	2007	Wood fuel	1.58648e+07	m3
Côte d'Ivoire	107	2008	Wood charcoal	1115500	tonnes
Côte d'Ivoire	107	2008	Wood fuel	1.41762e+07	m3
Côte d'Ivoire	107	2009	Wood charcoal	1099500	tonnes
Côte d'Ivoire	107	2009	Wood fuel	1.44367e+07	m3
Côte d'Ivoire	107	2010	Wood charcoal	1180500	tonnes
Côte d'Ivoire	107	2010	Wood fuel	1.49455e+07	m3
Côte d'Ivoire	107	2011	Wood charcoal	1170000	tonnes
Côte d'Ivoire	107	2011	Wood fuel	2.36566e+07	m3
Côte d'Ivoire	107	2012	Wood charcoal	1413500	tonnes
Côte d'Ivoire	107	2012	Wood fuel	2.51558e+07	m3
Côte d'Ivoire	107	2013	Wood charcoal	1355000	tonnes
Côte d'Ivoire	107	2013	Wood fuel	2.37173e+07	m3
Côte d'Ivoire	107	2014	Wood charcoal	1372500	tonnes
Côte d'Ivoire	107	2014	Wood fuel	2.46145e+07	m3
Côte d'Ivoire	107	2015	Wood charcoal	1452000	tonnes
Côte d'Ivoire	107	2015	Wood fuel	3.62848e+07	m3
Côte d'Ivoire	107	2016	Wood charcoal	1497620	tonnes
Côte d'Ivoire	107	2016	Wood fuel	3.13986e+07	m3
Côte d'Ivoire	107	2017	Wood charcoal	1684200	tonnes
Côte d'Ivoire	107	2017	Wood fuel	3.18429e+07	m3
Democratic Republic of the Congo	250	2000	Wood charcoal	283000	tonnes
Democratic Republic of the Congo	250	2000	Wood fuel	6.73551e+07	m3
Democratic Republic of the Congo	250	2001	Wood charcoal	291000	tonnes
Democratic Republic of the Congo	250	2001	Wood fuel	6.73551e+07	m3
Democratic Republic of the Congo	250	2002	Wood charcoal	300000	tonnes
Democratic Republic of the Congo	250	2002	Wood fuel	6.97119e+07	m3
Democratic Republic of the Congo	250	2003	Wood charcoal	574000	tonnes
Democratic Republic of the Congo	250	2003	Wood fuel	7.21491e+07	m3
Democratic Republic of the Congo	250	2004	Wood charcoal	594000	tonnes
Democratic Republic of the Congo	250	2004	Wood fuel	7.46734e+07	m3
Democratic Republic of the Congo	250	2005	Wood charcoal	615000	tonnes
Democratic Republic of the Congo	250	2005	Wood fuel	7.72864e+07	m3
Democratic Republic of the Congo	250	2006	Wood charcoal	637000	tonnes
Democratic Republic of the Congo	250	2006	Wood fuel	7.99916e+07	m3
Democratic Republic of the Congo	250	2007	Wood charcoal	658000	tonnes
Democratic Republic of the Congo	250	2007	Wood fuel	8.27102e+07	m3
Democratic Republic of the Congo	250	2008	Wood charcoal	681000	tonnes
Democratic Republic of the Congo	250	2008	Wood fuel	8.55243e+07	m3
Democratic Republic of the Congo	250	2009	Wood charcoal	704000	tonnes
Democratic Republic of the Congo	250	2009	Wood fuel	8.84305e+07	m3
Democratic Republic of the Congo	250	2010	Wood charcoal	728000	tonnes
Democratic Republic of the Congo	250	2010	Wood fuel	9.32663e+07	m3
Democratic Republic of the Congo	250	2011	Wood charcoal	753000	tonnes
Democratic Republic of the Congo	250	2011	Wood fuel	9.02211e+07	m3
Democratic Republic of the Congo	250	2012	Wood charcoal	780000	tonnes
Democratic Republic of the Congo	250	2012	Wood fuel	9.33786e+07	m3
Democratic Republic of the Congo	250	2013	Wood charcoal	3674368	tonnes
Democratic Republic of the Congo	250	2013	Wood fuel	1.07037e+08	m3
Democratic Republic of the Congo	250	2014	Wood charcoal	3803176	tonnes
Democratic Republic of the Congo	250	2014	Wood fuel	1.10783e+08	m3
Democratic Republic of the Congo	250	2015	Wood charcoal	3841000	tonnes
Democratic Republic of the Congo	250	2015	Wood fuel	1.38017e+08	m3
Democratic Republic of the Congo	250	2016	Wood charcoal	4074000	tonnes
Democratic Republic of the Congo	250	2016	Wood fuel	1.40573e+08	m3
Democratic Republic of the Congo	250	2017	Wood charcoal	4079800	tonnes
Democratic Republic of the Congo	250	2017	Wood fuel	1.40765e+08	m3
Djibouti	72	2000	Wood charcoal	39000	tonnes
Djibouti	72	2000	Wood fuel	819095	m3
Djibouti	72	2001	Wood charcoal	41000	tonnes
Djibouti	72	2001	Wood fuel	854271	m3
Djibouti	72	2002	Wood charcoal	41000	tonnes
Djibouti	72	2002	Wood fuel	854405	m3
Djibouti	72	2003	Wood charcoal	42000	tonnes
Djibouti	72	2003	Wood fuel	872697	m3
Djibouti	72	2004	Wood charcoal	43000	tonnes
Djibouti	72	2004	Wood fuel	891122	m3
Djibouti	72	2005	Wood charcoal	43000	tonnes
Djibouti	72	2005	Wood fuel	911223	m3
Djibouti	72	2006	Wood charcoal	44000	tonnes
Djibouti	72	2006	Wood fuel	927973	m3
Djibouti	72	2007	Wood charcoal	45000	tonnes
Djibouti	72	2007	Wood fuel	946399	m3
Djibouti	72	2008	Wood charcoal	46000	tonnes
Djibouti	72	2008	Wood fuel	964824	m3
Djibouti	72	2009	Wood charcoal	47000	tonnes
Djibouti	72	2009	Wood fuel	983250	m3
Djibouti	72	2010	Wood charcoal	48000	tonnes
Djibouti	72	2010	Wood fuel	1.00335e+06	m3
Djibouti	72	2011	Wood charcoal	49000	tonnes
Djibouti	72	2011	Wood fuel	1.01843e+06	m3
Djibouti	72	2012	Wood charcoal	49000	tonnes
Djibouti	72	2012	Wood fuel	1.03685e+06	m3
Djibouti	72	2013	Wood charcoal	50000	tonnes
Djibouti	72	2013	Wood fuel	1.0536e+06	m3
Djibouti	72	2014	Wood charcoal	51000	tonnes
Djibouti	72	2014	Wood fuel	1.07035e+06	m3
Djibouti	72	2015	Wood charcoal	53000	tonnes
Djibouti	72	2015	Wood fuel	1.11893e+06	m3
Djibouti	72	2016	Wood charcoal	53000	tonnes
Djibouti	72	2016	Wood fuel	1.18258e+06	m3
Djibouti	72	2017	Wood charcoal	52670	tonnes
Djibouti	72	2017	Wood fuel	1.25157e+06	m3
Dominican Republic	56	1999	Wood charcoal	86735.6	tonnes
Dominican Republic	56	1999	Wood fuel	2.52401e+06	m3
Dominican Republic	56	2000	Wood charcoal	85314.8	tonnes
Dominican Republic	56	2000	Wood fuel	2.60712e+06	m3
Dominican Republic	56	2001	Wood charcoal	79831.7	tonnes
Dominican Republic	56	2001	Wood fuel	2.53301e+06	m3
Dominican Republic	56	2002	Wood charcoal	80654.6	tonnes
Dominican Republic	56	2002	Wood fuel	2.55171e+06	m3
Dominican Republic	56	2003	Wood charcoal	80025.4	tonnes
Dominican Republic	56	2003	Wood fuel	2.48068e+06	m3
Dominican Republic	56	2004	Wood charcoal	80198.5	tonnes
Dominican Republic	56	2004	Wood fuel	2.44926e+06	m3
Dominican Republic	56	2005	Wood charcoal	83616.5	tonnes
Dominican Republic	56	2005	Wood fuel	2.51346e+06	m3
Dominican Republic	56	2006	Wood charcoal	86946.2	tonnes
Dominican Republic	56	2006	Wood fuel	2.57205e+06	m3
Dominican Republic	56	2007	Wood charcoal	90823.7	tonnes
Dominican Republic	56	2007	Wood fuel	2.61115e+06	m3
Dominican Republic	56	2008	Wood charcoal	89948.1	tonnes
Dominican Republic	56	2008	Wood fuel	2.56924e+06	m3
Dominican Republic	56	2009	Wood charcoal	89148.9	tonnes
Dominican Republic	56	2009	Wood fuel	2.49868e+06	m3
Dominican Republic	56	2010	Wood charcoal	92151.6	tonnes
Dominican Republic	56	2010	Wood fuel	2.52774e+06	m3
Dominican Republic	56	2011	Wood charcoal	93311.9	tonnes
Dominican Republic	56	2011	Wood fuel	2.50788e+06	m3
Dominican Republic	56	2012	Wood charcoal	94379.2	tonnes
Dominican Republic	56	2012	Wood fuel	2.4843e+06	m3
Dominican Republic	56	2013	Wood charcoal	96737.4	tonnes
Dominican Republic	56	2013	Wood fuel	2.49366e+06	m3
Dominican Republic	56	2014	Wood charcoal	100956	tonnes
Dominican Republic	56	2014	Wood fuel	2.54657e+06	m3
Dominican Republic	56	2015	Wood charcoal	105119	tonnes
Dominican Republic	56	2015	Wood fuel	2.59428e+06	m3
Dominican Republic	56	2016	Wood charcoal	109353	tonnes
Dominican Republic	56	2016	Wood fuel	2.63943e+06	m3
Dominican Republic	56	2017	Wood charcoal	112598	tonnes
Dominican Republic	56	2017	Wood fuel	2.65656e+06	m3
Dominican Republic	56	2018	Wood charcoal	117613	tonnes
Dominican Republic	56	2018	Wood fuel	2.71306e+06	m3
Ecuador	58	2000	Wood fuel	1.90449e+06	m3
Ecuador	58	2001	Wood fuel	1.84356e+06	m3
Ecuador	58	2002	Wood fuel	1.7776e+06	m3
Ecuador	58	2003	Wood fuel	1.73678e+06	m3
Ecuador	58	2004	Wood fuel	1.71479e+06	m3
Ecuador	58	2005	Wood fuel	1.72421e+06	m3
Ecuador	58	2006	Wood fuel	1.66454e+06	m3
Ecuador	58	2007	Wood fuel	1.59545e+06	m3
Ecuador	58	2008	Wood fuel	1.51222e+06	m3
Ecuador	58	2009	Wood fuel	1.40136e+06	m3
Ecuador	58	2010	Wood fuel	1.32724e+06	m3
Ecuador	58	2011	Wood fuel	1.19816e+06	m3
Ecuador	58	2012	Wood fuel	1.25751e+06	m3
Ecuador	58	2013	Wood fuel	1.26505e+06	m3
Ecuador	58	2014	Wood fuel	1.26819e+06	m3
Ecuador	58	2015	Wood fuel	1.17146e+06	m3
Ecuador	58	2016	Wood fuel	1.14571e+06	m3
Ecuador	58	2017	Wood fuel	1.12184e+06	m3
Ecuador	58	2018	Wood fuel	1.09483e+06	m3
Egypt	59	2000	Wood fuel	1.35528e+07	m3
Egypt	59	2001	Wood fuel	1.36784e+07	m3
Egypt	59	2002	Wood fuel	1.38057e+07	m3
Egypt	59	2003	Wood fuel	1.39347e+07	m3
Egypt	59	2004	Wood fuel	1.39347e+07	m3
Egypt	59	2005	Wood fuel	1.41943e+07	m3
Egypt	59	2006	Wood fuel	1.42864e+07	m3
Egypt	59	2007	Wood fuel	1.43802e+07	m3
Egypt	59	2008	Wood fuel	1.44757e+07	m3
Egypt	59	2009	Wood fuel	1.45695e+07	m3
Egypt	59	2010	Wood fuel	1.46667e+07	m3
Egypt	59	2011	Wood fuel	1.47035e+07	m3
Egypt	59	2012	Wood fuel	1.47404e+07	m3
Egypt	59	2013	Wood fuel	1.47789e+07	m3
Egypt	59	2014	Wood fuel	1.48392e+07	m3
Egypt	59	2015	Wood fuel	1.61055e+07	m3
El Salvador	60	2005	Wood fuel	4.49438e+06	m3
El Salvador	60	2010	Wood charcoal	15897.1	tonnes
El Salvador	60	2010	Wood fuel	1.777e+06	m3
El Salvador	60	2011	Wood charcoal	15897.1	tonnes
El Salvador	60	2011	Wood fuel	1.51365e+06	m3
El Salvador	60	2012	Wood charcoal	15831.1	tonnes
El Salvador	60	2012	Wood fuel	1.59816e+06	m3
El Salvador	60	2013	Wood charcoal	15765.2	tonnes
El Salvador	60	2013	Wood fuel	1.47539e+06	m3
El Salvador	60	2014	Wood charcoal	23.0871	tonnes
El Salvador	60	2014	Wood fuel	987198	m3
El Salvador	60	2015	Wood charcoal	70.5804	tonnes
El Salvador	60	2015	Wood fuel	843541	m3
El Salvador	60	2016	Wood charcoal	45.5145	tonnes
El Salvador	60	2016	Wood fuel	823884	m3
El Salvador	60	2017	Wood charcoal	131.926	tonnes
El Salvador	60	2017	Wood fuel	890110	m3
El Salvador	60	2018	Wood charcoal	65.963	tonnes
El Salvador	60	2018	Wood fuel	785608	m3
Equatorial Guinea	61	2000	Wood charcoal	7000	tonnes
Equatorial Guinea	61	2000	Wood fuel	430486	m3
Equatorial Guinea	61	2001	Wood charcoal	7000	tonnes
Equatorial Guinea	61	2001	Wood fuel	445561	m3
Equatorial Guinea	61	2002	Wood charcoal	7000	tonnes
Equatorial Guinea	61	2002	Wood fuel	458961	m3
Equatorial Guinea	61	2003	Wood charcoal	7000	tonnes
Equatorial Guinea	61	2003	Wood fuel	474037	m3
Equatorial Guinea	61	2004	Wood charcoal	8000	tonnes
Equatorial Guinea	61	2004	Wood fuel	489112	m3
Equatorial Guinea	61	2005	Wood charcoal	8000	tonnes
Equatorial Guinea	61	2005	Wood fuel	505863	m3
Equatorial Guinea	61	2006	Wood charcoal	8000	tonnes
Equatorial Guinea	61	2006	Wood fuel	520938	m3
Equatorial Guinea	61	2007	Wood charcoal	8000	tonnes
Equatorial Guinea	61	2007	Wood fuel	536013	m3
Equatorial Guinea	61	2008	Wood charcoal	9000	tonnes
Equatorial Guinea	61	2008	Wood fuel	551089	m3
Equatorial Guinea	61	2009	Wood charcoal	9000	tonnes
Equatorial Guinea	61	2009	Wood fuel	567839	m3
Equatorial Guinea	61	2010	Wood charcoal	9000	tonnes
Equatorial Guinea	61	2010	Wood fuel	584590	m3
Equatorial Guinea	61	2011	Wood charcoal	9000	tonnes
Equatorial Guinea	61	2011	Wood fuel	599665	m3
Equatorial Guinea	61	2012	Wood charcoal	10000	tonnes
Equatorial Guinea	61	2012	Wood fuel	614740	m3
Equatorial Guinea	61	2013	Wood charcoal	10000	tonnes
Equatorial Guinea	61	2013	Wood fuel	631491	m3
Equatorial Guinea	61	2014	Wood charcoal	10000	tonnes
Equatorial Guinea	61	2014	Wood fuel	633166	m3
Equatorial Guinea	61	2015	Wood charcoal	11000	tonnes
Equatorial Guinea	61	2015	Wood fuel	686767	m3
Equatorial Guinea	61	2016	Wood charcoal	11000	tonnes
Equatorial Guinea	61	2016	Wood fuel	708543	m3
Equatorial Guinea	61	2017	Wood charcoal	10000	tonnes
Equatorial Guinea	61	2017	Wood fuel	731993	m3
Eritrea	178	2000	Wood charcoal	146000	tonnes
Eritrea	178	2000	Wood fuel	2.21776e+06	m3
Eritrea	178	2001	Wood charcoal	149000	tonnes
Eritrea	178	2001	Wood fuel	2.26968e+06	m3
Eritrea	178	2002	Wood charcoal	152000	tonnes
Eritrea	178	2002	Wood fuel	2.32161e+06	m3
Eritrea	178	2003	Wood charcoal	156000	tonnes
Eritrea	178	2003	Wood fuel	2.37521e+06	m3
Eritrea	178	2004	Wood charcoal	160000	tonnes
Eritrea	178	2004	Wood fuel	2.43719e+06	m3
Eritrea	178	2005	Wood charcoal	163000	tonnes
Eritrea	178	2005	Wood fuel	2.48241e+06	m3
Eritrea	178	2006	Wood charcoal	167000	tonnes
Eritrea	178	2006	Wood fuel	2.54271e+06	m3
Eritrea	178	2007	Wood charcoal	171000	tonnes
Eritrea	178	2007	Wood fuel	2.60469e+06	m3
Eritrea	178	2008	Wood charcoal	175000	tonnes
Eritrea	178	2008	Wood fuel	2.66499e+06	m3
Eritrea	178	2009	Wood charcoal	128000	tonnes
Eritrea	178	2009	Wood fuel	1.94975e+06	m3
Eritrea	178	2010	Wood charcoal	137000	tonnes
Eritrea	178	2010	Wood fuel	2.08543e+06	m3
Eritrea	178	2011	Wood charcoal	145000	tonnes
Eritrea	178	2011	Wood fuel	2.20771e+06	m3
Eritrea	178	2012	Wood charcoal	142000	tonnes
Eritrea	178	2012	Wood fuel	2.16248e+06	m3
Eritrea	178	2013	Wood charcoal	144000	tonnes
Eritrea	178	2013	Wood fuel	2.16248e+06	m3
Eritrea	178	2014	Wood charcoal	147000	tonnes
Eritrea	178	2014	Wood fuel	2.23786e+06	m3
Eritrea	178	2015	Wood charcoal	149000	tonnes
Eritrea	178	2015	Wood fuel	2.26801e+06	m3
Eritrea	178	2016	Wood charcoal	182000	tonnes
Eritrea	178	2016	Wood fuel	2.29983e+06	m3
Eritrea	178	2017	Wood charcoal	184830	tonnes
Eritrea	178	2017	Wood fuel	2.33183e+06	m3
Eswatini	209	1999	Wood fuel	1.1465e+06	m3
Eswatini	209	2000	Wood charcoal	30000	tonnes
Eswatini	209	2000	Wood fuel	1.24958e+06	m3
Eswatini	209	2001	Wood charcoal	31000	tonnes
Eswatini	209	2001	Wood fuel	1.29983e+06	m3
Eswatini	209	2002	Wood charcoal	32000	tonnes
Eswatini	209	2002	Wood fuel	1.35343e+06	m3
Eswatini	209	2003	Wood charcoal	34000	tonnes
Eswatini	209	2003	Wood fuel	1.40871e+06	m3
Eswatini	209	2004	Wood charcoal	35000	tonnes
Eswatini	209	2004	Wood fuel	1.46566e+06	m3
Eswatini	209	2005	Wood charcoal	36000	tonnes
Eswatini	209	2005	Wood fuel	1.52429e+06	m3
Eswatini	209	2006	Wood charcoal	38000	tonnes
Eswatini	209	2006	Wood fuel	1.57454e+06	m3
Eswatini	209	2007	Wood charcoal	39000	tonnes
Eswatini	209	2007	Wood fuel	1.62479e+06	m3
Eswatini	209	2008	Wood charcoal	40000	tonnes
Eswatini	209	2008	Wood fuel	1.67672e+06	m3
Eswatini	209	2009	Wood charcoal	41000	tonnes
Eswatini	209	2009	Wood fuel	1.73032e+06	m3
Eswatini	209	2010	Wood charcoal	43000	tonnes
Eswatini	209	2010	Wood fuel	1.52762e+06	m3
Eswatini	209	2011	Wood charcoal	44000	tonnes
Eswatini	209	2011	Wood fuel	1.63577e+06	m3
Eswatini	209	2012	Wood charcoal	45000	tonnes
Eswatini	209	2012	Wood fuel	1.88275e+06	m3
Eswatini	209	2013	Wood charcoal	46000	tonnes
Eswatini	209	2013	Wood fuel	1.94102e+06	m3
Eswatini	209	2014	Wood charcoal	47000	tonnes
Eswatini	209	2014	Wood fuel	1.73598e+06	m3
Eswatini	209	2015	Wood charcoal	49000	tonnes
Eswatini	209	2015	Wood fuel	2.0603e+06	m3
Eswatini	209	2016	Wood charcoal	50000	tonnes
Eswatini	209	2016	Wood fuel	2.02211e+06	m3
Eswatini	209	2017	Wood charcoal	50000	tonnes
Eswatini	209	2017	Wood fuel	2.3262e+06	m3
Ethiopia	238	1999	Wood charcoal	579683	tonnes
Ethiopia	238	1999	Wood fuel	5.96868e+07	m3
Ethiopia	238	2000	Wood charcoal	933000	tonnes
Ethiopia	238	2000	Wood fuel	8.84038e+07	m3
Ethiopia	238	2001	Wood charcoal	378000	tonnes
Ethiopia	238	2001	Wood fuel	9.08877e+07	m3
Ethiopia	238	2002	Wood charcoal	392000	tonnes
Ethiopia	238	2002	Wood fuel	9.34518e+07	m3
Ethiopia	238	2003	Wood charcoal	406000	tonnes
Ethiopia	238	2003	Wood fuel	1.00721e+08	m3
Ethiopia	238	2004	Wood charcoal	421000	tonnes
Ethiopia	238	2004	Wood fuel	1.03607e+08	m3
Ethiopia	238	2005	Wood charcoal	1058000	tonnes
Ethiopia	238	2005	Wood fuel	1.08753e+08	m3
Ethiopia	238	2006	Wood charcoal	988456	tonnes
Ethiopia	238	2006	Wood fuel	1.00123e+08	m3
Ethiopia	238	2007	Wood charcoal	801361	tonnes
Ethiopia	238	2007	Wood fuel	1.03396e+08	m3
Ethiopia	238	2008	Wood charcoal	3.08516e+06	tonnes
Ethiopia	238	2008	Wood fuel	1.10095e+08	m3
Ethiopia	238	2009	Wood charcoal	3.29823e+06	tonnes
Ethiopia	238	2009	Wood fuel	1.1332e+08	m3
Ethiopia	238	2010	Wood charcoal	3.60771e+06	tonnes
Ethiopia	238	2010	Wood fuel	1.16643e+08	m3
Ethiopia	238	2011	Wood charcoal	3.91921e+06	tonnes
Ethiopia	238	2011	Wood fuel	1.20066e+08	m3
Ethiopia	238	2012	Wood charcoal	5800000	tonnes
Ethiopia	238	2012	Wood fuel	1.67782e+08	m3
Ethiopia	238	2013	Wood charcoal	6000000	tonnes
Ethiopia	238	2013	Wood fuel	1.37314e+08	m3
Ethiopia	238	2014	Wood charcoal	6011000	tonnes
Ethiopia	238	2014	Wood fuel	1.4305e+08	m3
Ethiopia	238	2015	Wood charcoal	6181000	tonnes
Ethiopia	238	2015	Wood fuel	1.52706e+08	m3
Ethiopia	238	2016	Wood charcoal	6425000	tonnes
Ethiopia	238	2016	Wood fuel	1.63224e+08	m3
Ethiopia	238	2017	Wood charcoal	6633920	tonnes
Ethiopia	238	2017	Wood fuel	1.74726e+08	m3
French Guyana	69	2000	Wood fuel	5407.57	m3
Gabon	74	2000	Wood charcoal	15000	tonnes
Gabon	74	2000	Wood fuel	432161	m3
Gabon	74	2001	Wood charcoal	16000	tonnes
Gabon	74	2001	Wood fuel	433836	m3
Gabon	74	2002	Wood charcoal	16000	tonnes
Gabon	74	2002	Wood fuel	435511	m3
Gabon	74	2003	Wood charcoal	17000	tonnes
Gabon	74	2003	Wood fuel	896147	m3
Gabon	74	2004	Wood charcoal	17000	tonnes
Gabon	74	2004	Wood fuel	896147	m3
Gabon	74	2005	Wood charcoal	18000	tonnes
Gabon	74	2005	Wood fuel	896147	m3
Gabon	74	2006	Wood charcoal	18000	tonnes
Gabon	74	2006	Wood fuel	896147	m3
Gabon	74	2007	Wood charcoal	19000	tonnes
Gabon	74	2007	Wood fuel	896147	m3
Gabon	74	2008	Wood charcoal	19200	tonnes
Gabon	74	2008	Wood fuel	896147	m3
Gabon	74	2009	Wood charcoal	20000	tonnes
Gabon	74	2009	Wood fuel	896147	m3
Gabon	74	2010	Wood charcoal	20000	tonnes
Gabon	74	2010	Wood fuel	896147	m3
Gabon	74	2011	Wood charcoal	21000	tonnes
Gabon	74	2011	Wood fuel	896147	m3
Gabon	74	2012	Wood charcoal	21000	tonnes
Gabon	74	2012	Wood fuel	896147	m3
Gabon	74	2013	Wood charcoal	21000	tonnes
Gabon	74	2013	Wood fuel	896147	m3
Gabon	74	2014	Wood charcoal	21000	tonnes
Gabon	74	2014	Wood fuel	969849	m3
Gabon	74	2015	Wood charcoal	22000	tonnes
Gabon	74	2015	Wood fuel	1.01675e+06	m3
Gabon	74	2016	Wood charcoal	22000	tonnes
Gabon	74	2016	Wood fuel	1.067e+06	m3
Gabon	74	2017	Wood charcoal	28790	tonnes
Gabon	74	2017	Wood fuel	872697	m3
Gambia	75	2000	Wood charcoal	47000	tonnes
Gambia	75	2000	Wood fuel	1.56784e+06	m3
Gambia	75	2001	Wood charcoal	48000	tonnes
Gambia	75	2001	Wood fuel	1.60469e+06	m3
Gambia	75	2002	Wood charcoal	49070	tonnes
Gambia	75	2002	Wood fuel	1.64385e+06	m3
Gambia	75	2003	Wood charcoal	50000	tonnes
Gambia	75	2003	Wood fuel	1.68342e+06	m3
Gambia	75	2004	Wood charcoal	51000	tonnes
Gambia	75	2004	Wood fuel	1.72362e+06	m3
Gambia	75	2005	Wood charcoal	53000	tonnes
Gambia	75	2005	Wood fuel	1.76549e+06	m3
Gambia	75	2006	Wood charcoal	54000	tonnes
Gambia	75	2006	Wood fuel	1.8057e+06	m3
Gambia	75	2007	Wood charcoal	55000	tonnes
Gambia	75	2007	Wood fuel	1.8459e+06	m3
Gambia	75	2008	Wood charcoal	56000	tonnes
Gambia	75	2008	Wood fuel	1.88945e+06	m3
Gambia	75	2009	Wood charcoal	58000	tonnes
Gambia	75	2009	Wood fuel	1.93132e+06	m3
Gambia	75	2010	Wood charcoal	59000	tonnes
Gambia	75	2010	Wood fuel	1.97655e+06	m3
Gambia	75	2011	Wood charcoal	60000	tonnes
Gambia	75	2011	Wood fuel	2.01843e+06	m3
Gambia	75	2012	Wood charcoal	62000	tonnes
Gambia	75	2012	Wood fuel	2.06198e+06	m3
Gambia	75	2013	Wood charcoal	63000	tonnes
Gambia	75	2013	Wood fuel	2.1072e+06	m3
Gambia	75	2014	Wood charcoal	62970	tonnes
Gambia	75	2014	Wood fuel	2.10888e+06	m3
Gambia	75	2015	Wood charcoal	66000	tonnes
Gambia	75	2015	Wood fuel	2.22613e+06	m3
Gambia	75	2016	Wood charcoal	67000	tonnes
Gambia	75	2016	Wood fuel	2.25126e+06	m3
Gambia	75	2017	Wood charcoal	66840	tonnes
Gambia	75	2017	Wood fuel	2.27799e+06	m3
Georgia	73	1999	Wood fuel	246576	m3
Georgia	73	2000	Wood fuel	282920	m3
Georgia	73	2001	Wood fuel	240416	m3
Georgia	73	2002	Wood fuel	316976	m3
Georgia	73	2005	Wood fuel	510312	m3
Georgia	73	2008	Wood fuel	661936	m3
Ghana	81	2000	Wood charcoal	1564000	tonnes
Ghana	81	2000	Wood fuel	1.17253e+07	m3
Ghana	81	2001	Wood charcoal	1625000	tonnes
Ghana	81	2001	Wood fuel	1.34003e+07	m3
Ghana	81	2002	Wood charcoal	1688000	tonnes
Ghana	81	2002	Wood fuel	1.39028e+07	m3
Ghana	81	2003	Wood charcoal	1750000	tonnes
Ghana	81	2003	Wood fuel	1.44054e+07	m3
Ghana	81	2004	Wood charcoal	1788000	tonnes
Ghana	81	2004	Wood fuel	1.45729e+07	m3
Ghana	81	2005	Wood charcoal	1825000	tonnes
Ghana	81	2005	Wood fuel	1.47404e+07	m3
Ghana	81	2006	Wood charcoal	1925000	tonnes
Ghana	81	2006	Wood fuel	1.49079e+07	m3
Ghana	81	2007	Wood charcoal	2000000	tonnes
Ghana	81	2007	Wood fuel	1.50754e+07	m3
Ghana	81	2008	Wood charcoal	2125000	tonnes
Ghana	81	2008	Wood fuel	1.52429e+07	m3
Ghana	81	2009	Wood charcoal	2175000	tonnes
Ghana	81	2009	Wood fuel	1.54104e+07	m3
Ghana	81	2010	Wood charcoal	2262000	tonnes
Ghana	81	2010	Wood fuel	1.57454e+07	m3
Ghana	81	2011	Wood charcoal	2275000	tonnes
Ghana	81	2011	Wood fuel	1.59129e+07	m3
Ghana	81	2012	Wood charcoal	1417000	tonnes
Ghana	81	2012	Wood fuel	1.60804e+07	m3
Ghana	81	2013	Wood charcoal	1112000	tonnes
Ghana	81	2013	Wood fuel	1.64154e+07	m3
Ghana	81	2014	Wood charcoal	1212000	tonnes
Ghana	81	2014	Wood fuel	1.67504e+07	m3
Ghana	81	2015	Wood charcoal	1152000	tonnes
Ghana	81	2015	Wood fuel	1.82462e+07	m3
Ghana	81	2016	Wood charcoal	1174000	tonnes
Ghana	81	2016	Wood fuel	1.98961e+07	m3
Ghana	81	2017	Wood charcoal	1102500	tonnes
Ghana	81	2017	Wood fuel	2.09019e+07	m3
Guinea	90	2000	Wood charcoal	277000	tonnes
Guinea	90	2000	Wood fuel	1.09464e+07	m3
Guinea	90	2001	Wood charcoal	283000	tonnes
Guinea	90	2001	Wood fuel	1.12077e+07	m3
Guinea	90	2002	Wood charcoal	290000	tonnes
Guinea	90	2002	Wood fuel	1.14757e+07	m3
Guinea	90	2003	Wood charcoal	297000	tonnes
Guinea	90	2003	Wood fuel	1.17504e+07	m3
Guinea	90	2004	Wood charcoal	304000	tonnes
Guinea	90	2004	Wood fuel	1.20318e+07	m3
Guinea	90	2005	Wood charcoal	311000	tonnes
Guinea	90	2005	Wood fuel	1.23199e+07	m3
Guinea	90	2006	Wood charcoal	318000	tonnes
Guinea	90	2006	Wood fuel	1.25997e+07	m3
Guinea	90	2007	Wood charcoal	326000	tonnes
Guinea	90	2007	Wood fuel	1.28861e+07	m3
Guinea	90	2008	Wood charcoal	333000	tonnes
Guinea	90	2008	Wood fuel	1.31809e+07	m3
Guinea	90	2009	Wood charcoal	341000	tonnes
Guinea	90	2009	Wood fuel	1.34807e+07	m3
Guinea	90	2010	Wood charcoal	348000	tonnes
Guinea	90	2010	Wood fuel	1.37873e+07	m3
Guinea	90	2011	Wood charcoal	356000	tonnes
Guinea	90	2011	Wood fuel	1.40905e+07	m3
Guinea	90	2012	Wood charcoal	364000	tonnes
Guinea	90	2012	Wood fuel	1.43987e+07	m3
Guinea	90	2013	Wood charcoal	372000	tonnes
Guinea	90	2013	Wood fuel	1.47152e+07	m3
Guinea	90	2014	Wood charcoal	372000	tonnes
Guinea	90	2014	Wood fuel	1.47303e+07	m3
Guinea	90	2015	Wood charcoal	384000	tonnes
Guinea	90	2015	Wood fuel	1.52111e+07	m3
Guinea	90	2016	Wood charcoal	49917.3	tonnes
Guinea	90	2016	Wood fuel	2.46231e+07	m3
Guinea	90	2017	Wood charcoal	36464.5	tonnes
Guinea	90	2017	Wood fuel	2.48208e+07	m3
Guinea	90	2018	Wood charcoal	44527.1	tonnes
Guinea-Bissau	175	1999	Wood fuel	1.28632e+06	m3
Guinea-Bissau	175	2000	Wood charcoal	32000	tonnes
Guinea-Bissau	175	2000	Wood fuel	1.86767e+06	m3
Guinea-Bissau	175	2001	Wood charcoal	53000	tonnes
Guinea-Bissau	175	2001	Wood fuel	1.89615e+06	m3
Guinea-Bissau	175	2002	Wood charcoal	54000	tonnes
Guinea-Bissau	175	2002	Wood fuel	1.927e+06	m3
Guinea-Bissau	175	2003	Wood charcoal	55000	tonnes
Guinea-Bissau	175	2003	Wood fuel	1.95812e+06	m3
Guinea-Bissau	175	2004	Wood charcoal	56000	tonnes
Guinea-Bissau	175	2004	Wood fuel	1.98827e+06	m3
Guinea-Bissau	175	2005	Wood charcoal	35500	tonnes
Guinea-Bissau	175	2005	Wood fuel	2.0201e+06	m3
Guinea-Bissau	175	2006	Wood charcoal	59000	tonnes
Guinea-Bissau	175	2006	Wood fuel	2.05025e+06	m3
Guinea-Bissau	175	2007	Wood charcoal	60000	tonnes
Guinea-Bissau	175	2007	Wood fuel	2.08208e+06	m3
Guinea-Bissau	175	2008	Wood charcoal	61000	tonnes
Guinea-Bissau	175	2008	Wood fuel	2.1139e+06	m3
Guinea-Bissau	175	2009	Wood charcoal	63000	tonnes
Guinea-Bissau	175	2009	Wood fuel	2.14573e+06	m3
Guinea-Bissau	175	2010	Wood charcoal	70270.9	tonnes
Guinea-Bissau	175	2010	Wood fuel	2.17755e+06	m3
Guinea-Bissau	175	2011	Wood charcoal	66000	tonnes
Guinea-Bissau	175	2011	Wood fuel	2.20938e+06	m3
Guinea-Bissau	175	2012	Wood charcoal	76368.2	tonnes
Guinea-Bissau	175	2012	Wood fuel	2.02654e+06	m3
Guinea-Bissau	175	2013	Wood charcoal	69000	tonnes
Guinea-Bissau	175	2013	Wood fuel	2.27303e+06	m3
Guinea-Bissau	175	2014	Wood charcoal	69000	tonnes
Guinea-Bissau	175	2014	Wood fuel	2.27471e+06	m3
Guinea-Bissau	175	2015	Wood charcoal	61500	tonnes
Guinea-Bissau	175	2015	Wood fuel	2.30318e+06	m3
Guinea-Bissau	175	2017	Wood charcoal	81990	tonnes
Guinea-Bissau	175	2017	Wood fuel	2.46039e+06	m3
Guyana	91	2009	Wood fuel	456000	m3
Guyana	91	2010	Wood fuel	456000	m3
Guyana	91	2011	Wood fuel	456000	m3
Guyana	91	2012	Wood fuel	456000	m3
Guyana	91	2013	Wood fuel	456000	m3
Guyana	91	2014	Wood fuel	410175	m3
Guyana	91	2015	Wood fuel	456000	m3
Haiti	93	2002	Wood charcoal	210000	tonnes
Haiti	93	2002	Wood fuel	8.95099e+06	m3
Haiti	93	2003	Wood charcoal	407773	tonnes
Haiti	93	2003	Wood fuel	5.53669e+06	m3
Honduras	95	1999	Wood fuel	8463900	m3
Honduras	95	2000	Wood fuel	7300000	m3
Honduras	95	2017	Wood charcoal	111.321	tonnes
Honduras	95	2017	Wood fuel	6.35516e+06	m3
Honduras	95	2018	Wood charcoal	161.425	tonnes
Honduras	95	2018	Wood fuel	6.91039e+06	m3
Iceland	99	2003	Wood fuel	17538.1	m3
Iceland	99	2004	Wood fuel	21664.7	m3
Iceland	99	2005	Wood fuel	35076.1	m3
Iceland	99	2006	Wood fuel	33012.8	m3
Iceland	99	2007	Wood fuel	33012.8	m3
Iceland	99	2008	Wood fuel	26822.9	m3
Iceland	99	2009	Wood fuel	30949.5	m3
Iceland	99	2010	Wood fuel	22696.3	m3
Iceland	99	2011	Wood fuel	20633	m3
Iceland	99	2012	Wood fuel	51582.5	m3
Iceland	99	2013	Wood fuel	67057.3	m3
Iceland	99	2014	Wood fuel	75310.5	m3
Iceland	99	2015	Wood fuel	118640	m3
Iceland	99	2016	Wood fuel	73247.2	m3
Iceland	99	2017	Wood fuel	82532.1	m3
Iceland	99	2018	Wood fuel	82532.1	m3
India	100	2000	Wood charcoal	6.90435e+06	tonnes
India	100	2000	Wood fuel	6.91286e+08	m3
India	100	2001	Wood fuel	2.47343e+08	m3
India	100	2002	Wood fuel	3.16426e+08	m3
India	100	2005	Wood charcoal	1.15958e+07	tonnes
India	100	2005	Wood fuel	5.13316e+08	m3
India	100	2006	Wood fuel	240000000	m3
India	100	2012	Wood fuel	3.7482e+08	m3
Indonesia	101	2004	Wood charcoal	5057390	tonnes
Indonesia	101	2014	Wood fuel	38610000	m3
Jordan	112	1999	Wood fuel	7460	m3
Jordan	112	2000	Wood fuel	7720	m3
Jordan	112	2001	Wood fuel	8120	m3
Jordan	112	2002	Wood fuel	8340	m3
Jordan	112	2010	Wood charcoal	0	tonnes
Jordan	112	2011	Wood charcoal	0	tonnes
Jordan	112	2012	Wood charcoal	340000	tonnes
Jordan	112	2013	Wood charcoal	157471	tonnes
Jordan	112	2013	Wood fuel	472733	m3
Jordan	112	2014	Wood charcoal	240023	tonnes
Jordan	112	2014	Wood fuel	721052	m3
Jordan	112	2015	Wood charcoal	118615	tonnes
Jordan	112	2015	Wood fuel	356124	m3
Kenya	114	2000	Wood charcoal	1511000	tonnes
Kenya	114	2000	Wood fuel	2.89902e+07	m3
Kenya	114	2001	Wood charcoal	1543000	tonnes
Kenya	114	2001	Wood fuel	4.28185e+07	m3
Kenya	114	2002	Wood charcoal	1576000	tonnes
Kenya	114	2002	Wood fuel	2.43028e+07	m3
Kenya	114	2003	Wood charcoal	2600000	tonnes
Kenya	114	2003	Wood fuel	4.00936e+07	m3
Kenya	114	2004	Wood charcoal	2535000	tonnes
Kenya	114	2004	Wood fuel	4.11741e+07	m3
Kenya	114	2005	Wood charcoal	2167500	tonnes
Kenya	114	2005	Wood fuel	5.13874e+07	m3
Kenya	114	2006	Wood charcoal	2808000	tonnes
Kenya	114	2006	Wood fuel	4.38457e+07	m3
Kenya	114	2007	Wood charcoal	2883000	tonnes
Kenya	114	2007	Wood fuel	4.50171e+07	m3
Kenya	114	2008	Wood charcoal	2960000	tonnes
Kenya	114	2008	Wood fuel	4.62195e+07	m3
Kenya	114	2009	Wood charcoal	3039000	tonnes
Kenya	114	2009	Wood fuel	3.87264e+07	m3
Kenya	114	2010	Wood charcoal	3109000	tonnes
Kenya	114	2010	Wood fuel	4.85469e+07	m3
Kenya	114	2011	Wood charcoal	2396500	tonnes
Kenya	114	2011	Wood fuel	4.98574e+07	m3
Kenya	114	2012	Wood charcoal	3311000	tonnes
Kenya	114	2012	Wood fuel	5.17004e+07	m3
Kenya	114	2013	Wood charcoal	3604000	tonnes
Kenya	114	2013	Wood fuel	4.91554e+07	m3
Kenya	114	2014	Wood charcoal	3572000	tonnes
Kenya	114	2014	Wood fuel	5.57798e+07	m3
Kenya	114	2015	Wood charcoal	3670000	tonnes
Kenya	114	2015	Wood fuel	5.71693e+07	m3
Kenya	114	2016	Wood charcoal	1157000	tonnes
Kenya	114	2016	Wood fuel	5.86241e+07	m3
Kenya	114	2017	Wood charcoal	1157020	tonnes
Kenya	114	2017	Wood fuel	6.01473e+07	m3
Lao People's Democratic Republic	120	2000	Wood charcoal	53000	tonnes
Lao People's Democratic Republic	120	2000	Wood fuel	4.45368e+06	m3
Lao People's Democratic Republic	120	2001	Wood charcoal	54000	tonnes
Lao People's Democratic Republic	120	2001	Wood fuel	4.55851e+06	m3
Lao People's Democratic Republic	120	2002	Wood charcoal	55000	tonnes
Lao People's Democratic Republic	120	2002	Wood fuel	4.66668e+06	m3
Lao People's Democratic Republic	120	2003	Wood charcoal	56000	tonnes
Lao People's Democratic Republic	120	2003	Wood fuel	4.77654e+06	m3
Lao People's Democratic Republic	120	2004	Wood charcoal	58000	tonnes
Lao People's Democratic Republic	120	2004	Wood fuel	4.89574e+06	m3
Lao People's Democratic Republic	120	2005	Wood charcoal	59000	tonnes
Lao People's Democratic Republic	120	2005	Wood fuel	4.83919e+06	m3
Lao People's Democratic Republic	120	2006	Wood charcoal	60000	tonnes
Lao People's Democratic Republic	120	2006	Wood fuel	5.12884e+06	m3
Lao People's Democratic Republic	120	2007	Wood charcoal	67000	tonnes
Lao People's Democratic Republic	120	2007	Wood fuel	5.55275e+06	m3
Lao People's Democratic Republic	120	2008	Wood charcoal	79000	tonnes
Lao People's Democratic Republic	120	2008	Wood fuel	6.00164e+06	m3
Lao People's Democratic Republic	120	2009	Wood charcoal	94000	tonnes
Lao People's Democratic Republic	120	2009	Wood fuel	5.90236e+06	m3
Lao People's Democratic Republic	120	2010	Wood charcoal	95000	tonnes
Lao People's Democratic Republic	120	2010	Wood fuel	4.08926e+06	m3
Lao People's Democratic Republic	120	2011	Wood charcoal	325000	tonnes
Lao People's Democratic Republic	120	2011	Wood fuel	4.48601e+06	m3
Lao People's Democratic Republic	120	2012	Wood charcoal	405000	tonnes
Lao People's Democratic Republic	120	2012	Wood fuel	4.48695e+06	m3
Lao People's Democratic Republic	120	2013	Wood charcoal	532000	tonnes
Lao People's Democratic Republic	120	2013	Wood fuel	4.93572e+06	m3
Lao People's Democratic Republic	120	2014	Wood charcoal	650000	tonnes
Lao People's Democratic Republic	120	2014	Wood fuel	5.54992e+06	m3
Lao People's Democratic Republic	120	2015	Wood fuel	5.27186e+06	m3
Lebanon	121	2005	Wood charcoal	2400	tonnes
Lebanon	121	2005	Wood fuel	4235.96	m3
Lesotho	122	2000	Wood charcoal	78000	tonnes
Lesotho	122	2000	Wood fuel	1.79732e+06	m3
Lesotho	122	2001	Wood charcoal	80000	tonnes
Lesotho	122	2001	Wood fuel	1.84255e+06	m3
Lesotho	122	2002	Wood charcoal	82000	tonnes
Lesotho	122	2002	Wood fuel	1.88945e+06	m3
Lesotho	122	2003	Wood charcoal	84000	tonnes
Lesotho	122	2003	Wood fuel	2.20522e+06	m3
Lesotho	122	2004	Wood charcoal	85000	tonnes
Lesotho	122	2004	Wood fuel	2.2216e+06	m3
Lesotho	122	2005	Wood charcoal	87000	tonnes
Lesotho	122	2005	Wood fuel	2.23711e+06	m3
Lesotho	122	2006	Wood charcoal	89000	tonnes
Lesotho	122	2006	Wood fuel	2.25431e+06	m3
Lesotho	122	2007	Wood charcoal	91000	tonnes
Lesotho	122	2007	Wood fuel	2.27068e+06	m3
Lesotho	122	2008	Wood charcoal	93000	tonnes
Lesotho	122	2008	Wood fuel	2.28788e+06	m3
Lesotho	122	2009	Wood charcoal	95000	tonnes
Lesotho	122	2009	Wood fuel	2.30508e+06	m3
Lesotho	122	2010	Wood charcoal	97000	tonnes
Lesotho	122	2010	Wood fuel	3.50419e+06	m3
Lesotho	122	2011	Wood charcoal	98000	tonnes
Lesotho	122	2011	Wood fuel	3.51759e+06	m3
Lesotho	122	2012	Wood charcoal	100000	tonnes
Lesotho	122	2012	Wood fuel	3.53099e+06	m3
Lesotho	122	2013	Wood charcoal	102000	tonnes
Lesotho	122	2013	Wood fuel	3.70854e+06	m3
Lesotho	122	2014	Wood charcoal	104000	tonnes
Lesotho	122	2014	Wood fuel	3.78727e+06	m3
Lesotho	122	2015	Wood charcoal	113000	tonnes
Lesotho	122	2015	Wood fuel	3.8593e+06	m3
Lesotho	122	2016	Wood charcoal	107000	tonnes
Lesotho	122	2016	Wood fuel	3.933e+06	m3
Lesotho	122	2017	Wood charcoal	107450	tonnes
Lesotho	122	2017	Wood fuel	4.01034e+06	m3
Liberia	123	2000	Wood charcoal	153000	tonnes
Liberia	123	2001	Wood charcoal	160000	tonnes
Liberia	123	2001	Wood fuel	4.12395e+06	m3
Liberia	123	2002	Wood charcoal	167000	tonnes
Liberia	123	2002	Wood fuel	4.29816e+06	m3
Liberia	123	2003	Wood charcoal	175000	tonnes
Liberia	123	2003	Wood fuel	4.48074e+06	m3
Liberia	123	2004	Wood charcoal	183000	tonnes
Liberia	123	2004	Wood fuel	4.67002e+06	m3
Liberia	123	2005	Wood charcoal	192000	tonnes
Liberia	123	2005	Wood fuel	4.86767e+06	m3
Liberia	123	2006	Wood charcoal	243000	tonnes
Liberia	123	2006	Wood fuel	5.0536e+06	m3
Liberia	123	2007	Wood charcoal	208000	tonnes
Liberia	123	2007	Wood fuel	5.24623e+06	m3
Liberia	123	2008	Wood charcoal	217000	tonnes
Liberia	123	2008	Wood fuel	5.44556e+06	m3
Liberia	123	2009	Wood charcoal	225000	tonnes
Liberia	123	2009	Wood fuel	5.65327e+06	m3
Liberia	123	2010	Wood charcoal	235000	tonnes
Liberia	123	2010	Wood fuel	5.86935e+06	m3
Liberia	123	2011	Wood charcoal	243000	tonnes
Liberia	123	2011	Wood fuel	6.07538e+06	m3
Liberia	123	2012	Wood charcoal	252000	tonnes
Liberia	123	2012	Wood fuel	6.28811e+06	m3
Liberia	123	2013	Wood charcoal	262000	tonnes
Liberia	123	2013	Wood fuel	6.50921e+06	m3
Liberia	123	2014	Wood charcoal	264000	tonnes
Liberia	123	2014	Wood fuel	6.53434e+06	m3
Liberia	123	2015	Wood charcoal	269000	tonnes
Liberia	123	2015	Wood fuel	6.73869e+06	m3
Liberia	123	2016	Wood charcoal	291000	tonnes
Liberia	123	2016	Wood fuel	6.94472e+06	m3
Liberia	123	2017	Wood charcoal	291350	tonnes
Liberia	123	2017	Wood fuel	7.16166e+06	m3
Libya	124	2000	Wood charcoal	0	tonnes
Libya	124	2000	Wood fuel	1.37018e+06	m3
Libya	124	2001	Wood fuel	1.37018e+06	m3
Libya	124	2002	Wood charcoal	92000	tonnes
Libya	124	2002	Wood fuel	1.40034e+06	m3
Libya	124	2003	Wood charcoal	94000	tonnes
Libya	124	2003	Wood fuel	1.42379e+06	m3
Libya	124	2004	Wood charcoal	95000	tonnes
Libya	124	2004	Wood fuel	1.44891e+06	m3
Libya	124	2005	Wood charcoal	48500	tonnes
Libya	124	2005	Wood fuel	1.47571e+06	m3
Libya	124	2006	Wood charcoal	98000	tonnes
Libya	124	2006	Wood fuel	1.49581e+06	m3
Libya	124	2007	Wood charcoal	100000	tonnes
Libya	124	2007	Wood fuel	1.51759e+06	m3
Libya	124	2008	Wood charcoal	101000	tonnes
Libya	124	2008	Wood fuel	1.53936e+06	m3
Libya	124	2009	Wood charcoal	103000	tonnes
Libya	124	2009	Wood fuel	1.56281e+06	m3
Libya	124	2010	Wood charcoal	158327	tonnes
Libya	124	2010	Wood fuel	1.58459e+06	m3
Libya	124	2011	Wood charcoal	105000	tonnes
Libya	124	2011	Wood fuel	1.60469e+06	m3
Libya	124	2012	Wood charcoal	107000	tonnes
Libya	124	2012	Wood fuel	1.62479e+06	m3
Libya	124	2013	Wood charcoal	108000	tonnes
Libya	124	2013	Wood fuel	1.64657e+06	m3
Libya	124	2014	Wood charcoal	108000	tonnes
Libya	124	2014	Wood fuel	1.64992e+06	m3
Libya	124	2015	Wood charcoal	118000	tonnes
Libya	124	2015	Wood fuel	1.79899e+06	m3
Libya	124	2016	Wood charcoal	1000	tonnes
Libya	124	2016	Wood fuel	10050.3	m3
Madagascar	129	1999	Wood fuel	6442768	m3
Madagascar	129	2000	Wood charcoal	645000	tonnes
Madagascar	129	2000	Wood fuel	8.61335e+06	m3
Madagascar	129	2001	Wood charcoal	589000	tonnes
Madagascar	129	2001	Wood fuel	1.18392e+07	m3
Madagascar	129	2002	Wood charcoal	795000	tonnes
Madagascar	129	2002	Wood fuel	1.59799e+07	m3
Madagascar	129	2003	Wood charcoal	833000	tonnes
Madagascar	129	2003	Wood fuel	1.67538e+07	m3
Madagascar	129	2004	Wood charcoal	872000	tonnes
Madagascar	129	2004	Wood fuel	1.7526e+07	m3
Madagascar	129	2005	Wood charcoal	910000	tonnes
Madagascar	129	2005	Wood fuel	1.82998e+07	m3
Madagascar	129	2006	Wood charcoal	950000	tonnes
Madagascar	129	2006	Wood fuel	1.90905e+07	m3
Madagascar	129	2007	Wood charcoal	989000	tonnes
Madagascar	129	2007	Wood fuel	1.98811e+07	m3
Madagascar	129	2008	Wood charcoal	1029000	tonnes
Madagascar	129	2008	Wood fuel	2.06734e+07	m3
Madagascar	129	2009	Wood charcoal	1068000	tonnes
Madagascar	129	2009	Wood fuel	2.14657e+07	m3
Madagascar	129	2010	Wood charcoal	1195000	tonnes
Madagascar	129	2010	Wood fuel	2.40201e+07	m3
Madagascar	129	2011	Wood charcoal	1195000	tonnes
Madagascar	129	2011	Wood fuel	2.40201e+07	m3
Madagascar	129	2012	Wood charcoal	1187000	tonnes
Madagascar	129	2012	Wood fuel	2.38559e+07	m3
Madagascar	129	2013	Wood charcoal	1227000	tonnes
Madagascar	129	2013	Wood fuel	2.46549e+07	m3
Madagascar	129	2014	Wood charcoal	1252000	tonnes
Madagascar	129	2014	Wood fuel	2.51591e+07	m3
Madagascar	129	2015	Wood charcoal	1375000	tonnes
Madagascar	129	2015	Wood fuel	2.76298e+07	m3
Madagascar	129	2016	Wood charcoal	1.56019e+06	tonnes
Madagascar	129	2016	Wood fuel	2.64453e+07	m3
Madagascar	129	2017	Wood charcoal	1.21571e+06	tonnes
Madagascar	129	2017	Wood fuel	2.70268e+07	m3
Malawi	130	2000	Wood charcoal	432267	tonnes
Malawi	130	2000	Wood fuel	8.8624e+06	m3
Malawi	130	2001	Wood charcoal	400000	tonnes
Malawi	130	2001	Wood fuel	8.94953e+06	m3
Malawi	130	2002	Wood charcoal	409000	tonnes
Malawi	130	2002	Wood fuel	9.04001e+06	m3
Malawi	130	2003	Wood charcoal	418000	tonnes
Malawi	130	2003	Wood fuel	9.1305e+06	m3
Malawi	130	2004	Wood charcoal	426000	tonnes
Malawi	130	2004	Wood fuel	9.22098e+06	m3
Malawi	130	2005	Wood charcoal	426649	tonnes
Malawi	130	2005	Wood fuel	9.31314e+06	m3
Malawi	130	2006	Wood charcoal	446000	tonnes
Malawi	130	2006	Wood fuel	9.40698e+06	m3
Malawi	130	2007	Wood charcoal	457000	tonnes
Malawi	130	2007	Wood fuel	9.5008e+06	m3
Malawi	130	2008	Wood charcoal	467000	tonnes
Malawi	130	2008	Wood fuel	9.59633e+06	m3
Malawi	130	2009	Wood charcoal	478000	tonnes
Malawi	130	2009	Wood fuel	9.69183e+06	m3
Malawi	130	2010	Wood charcoal	434731	tonnes
Malawi	130	2010	Wood fuel	9.78902e+06	m3
Malawi	130	2011	Wood charcoal	502000	tonnes
Malawi	130	2011	Wood fuel	9.8862e+06	m3
Malawi	130	2012	Wood charcoal	514000	tonnes
Malawi	130	2012	Wood fuel	9.98507e+06	m3
Malawi	130	2013	Wood charcoal	527000	tonnes
Malawi	130	2013	Wood fuel	1.00856e+07	m3
Malawi	130	2014	Wood charcoal	540000	tonnes
Malawi	130	2014	Wood fuel	1.01861e+07	m3
Malawi	130	2015	Wood charcoal	564000	tonnes
Malawi	130	2015	Wood fuel	1.02884e+07	m3
Malawi	130	2016	Wood charcoal	565000	tonnes
Malawi	130	2016	Wood fuel	1.08748e+07	m3
Malawi	130	2017	Wood charcoal	565220	tonnes
Malawi	130	2017	Wood fuel	1.15006e+07	m3
Malaysia	131	2000	Wood fuel	3831000	m3
Malaysia	131	2001	Wood fuel	3286000	m3
Malaysia	131	2002	Wood fuel	3229000	m3
Malaysia	131	2003	Wood fuel	3174000	m3
Malaysia	131	2004	Wood fuel	3121000	m3
Malaysia	131	2005	Wood fuel	3313500	m3
Mali	133	2000	Wood charcoal	286000	tonnes
Mali	133	2000	Wood fuel	8.72027e+06	m3
Mali	133	2001	Wood charcoal	292000	tonnes
Mali	133	2001	Wood fuel	8.89447e+06	m3
Mali	133	2002	Wood charcoal	298000	tonnes
Mali	133	2002	Wood fuel	9.07203e+06	m3
Mali	133	2003	Wood charcoal	303000	tonnes
Mali	133	2003	Wood fuel	9.25461e+06	m3
Mali	133	2004	Wood charcoal	310000	tonnes
Mali	133	2004	Wood fuel	9.43886e+06	m3
Mali	133	2005	Wood charcoal	316000	tonnes
Mali	133	2005	Wood fuel	9.62814e+06	m3
Mali	133	2006	Wood charcoal	322000	tonnes
Mali	133	2006	Wood fuel	9.82077e+06	m3
Mali	133	2007	Wood charcoal	329000	tonnes
Mali	133	2007	Wood fuel	1.00168e+07	m3
Mali	133	2008	Wood charcoal	335000	tonnes
Mali	133	2008	Wood fuel	1.02178e+07	m3
Mali	133	2009	Wood charcoal	416000	tonnes
Mali	133	2009	Wood fuel	1.267e+07	m3
Mali	133	2010	Wood charcoal	430000	tonnes
Mali	133	2010	Wood fuel	1.31273e+07	m3
Mali	133	2011	Wood charcoal	445000	tonnes
Mali	133	2011	Wood fuel	1.34104e+07	m3
Mali	133	2012	Wood charcoal	461000	tonnes
Mali	133	2012	Wood fuel	1.38928e+07	m3
Mali	133	2013	Wood charcoal	477000	tonnes
Mali	133	2013	Wood fuel	1.43936e+07	m3
Mali	133	2014	Wood charcoal	495000	tonnes
Mali	133	2014	Wood fuel	1.49112e+07	m3
Mali	133	2015	Wood charcoal	513000	tonnes
Mali	133	2015	Wood fuel	1.48424e+07	m3
Mali	133	2016	Wood charcoal	532000	tonnes
Mali	133	2016	Wood fuel	1.69933e+07	m3
Mali	133	2017	Wood charcoal	550310	tonnes
Mali	133	2017	Wood fuel	1.65806e+07	m3
Mauritania	136	2000	Wood charcoal	131000	tonnes
Mauritania	136	2000	Wood fuel	2.52094e+06	m3
Mauritania	136	2001	Wood charcoal	136000	tonnes
Mauritania	136	2001	Wood fuel	2.61809e+06	m3
Mauritania	136	2002	Wood charcoal	141000	tonnes
Mauritania	136	2002	Wood fuel	2.71692e+06	m3
Mauritania	136	2003	Wood charcoal	146000	tonnes
Mauritania	136	2003	Wood fuel	2.82077e+06	m3
Mauritania	136	2004	Wood charcoal	152000	tonnes
Mauritania	136	2004	Wood fuel	2.92797e+06	m3
Mauritania	136	2005	Wood charcoal	158000	tonnes
Mauritania	136	2005	Wood fuel	3.0402e+06	m3
Mauritania	136	2006	Wood charcoal	163000	tonnes
Mauritania	136	2006	Wood fuel	3.1407e+06	m3
Mauritania	136	2007	Wood charcoal	168000	tonnes
Mauritania	136	2007	Wood fuel	3.24456e+06	m3
Mauritania	136	2008	Wood charcoal	174000	tonnes
Mauritania	136	2008	Wood fuel	3.35008e+06	m3
Mauritania	136	2009	Wood charcoal	180000	tonnes
Mauritania	136	2009	Wood fuel	3.46064e+06	m3
Mauritania	136	2010	Wood charcoal	186000	tonnes
Mauritania	136	2010	Wood fuel	3.57454e+06	m3
Mauritania	136	2011	Wood charcoal	191000	tonnes
Mauritania	136	2011	Wood fuel	3.67002e+06	m3
Mauritania	136	2012	Wood charcoal	196000	tonnes
Mauritania	136	2012	Wood fuel	3.76884e+06	m3
Mauritania	136	2013	Wood charcoal	201000	tonnes
Mauritania	136	2013	Wood fuel	3.87102e+06	m3
Mauritania	136	2014	Wood charcoal	202000	tonnes
Mauritania	136	2014	Wood fuel	3.89615e+06	m3
Mauritania	136	2015	Wood charcoal	206000	tonnes
Mauritania	136	2015	Wood fuel	3.96147e+06	m3
Mauritania	136	2016	Wood charcoal	217000	tonnes
Mauritania	136	2016	Wood fuel	4.03853e+06	m3
Mauritania	136	2017	Wood charcoal	216620	tonnes
Mauritania	136	2017	Wood fuel	4.11913e+06	m3
Mauritius	137	2000	Wood fuel	39462	m3
Mauritius	137	2001	Wood charcoal	1000	tonnes
Mauritius	137	2001	Wood fuel	39178.2	m3
Mauritius	137	2002	Wood charcoal	1000	tonnes
Mauritius	137	2002	Wood fuel	38231.9	m3
Mauritius	137	2003	Wood charcoal	1000	tonnes
Mauritius	137	2003	Wood fuel	39178.2	m3
Mauritius	137	2004	Wood charcoal	1000	tonnes
Mauritius	137	2004	Wood fuel	39178.2	m3
Mauritius	137	2005	Wood charcoal	1000	tonnes
Mauritius	137	2005	Wood fuel	38610.4	m3
Mauritius	137	2006	Wood charcoal	1000	tonnes
Mauritius	137	2006	Wood fuel	38314.2	m3
Mauritius	137	2007	Wood charcoal	1000	tonnes
Mauritius	137	2007	Wood fuel	38314.2	m3
Mauritius	137	2008	Wood charcoal	1000	tonnes
Mauritius	137	2008	Wood fuel	38314.2	m3
Mauritius	137	2009	Wood charcoal	1000	tonnes
Mauritius	137	2009	Wood fuel	39384.6	m3
Mauritius	137	2010	Wood charcoal	1000	tonnes
Mauritius	137	2010	Wood fuel	38231.9	m3
Mauritius	137	2011	Wood charcoal	1000	tonnes
Mauritius	137	2011	Wood fuel	39178.2	m3
Mauritius	137	2012	Wood charcoal	1000	tonnes
Mauritius	137	2012	Wood fuel	38677.2	m3
Mauritius	137	2013	Wood charcoal	1000	tonnes
Mauritius	137	2013	Wood fuel	47865.4	m3
Mauritius	137	2014	Wood charcoal	1000	tonnes
Mauritius	137	2014	Wood fuel	36149	m3
Mauritius	137	2015	Wood charcoal	1000	tonnes
Mauritius	137	2015	Wood fuel	36111.9	m3
Mauritius	137	2017	Wood charcoal	990	tonnes
Mauritius	137	2017	Wood fuel	38085	m3
Mexico	138	2006	Wood fuel	2.55235e+07	m3
Mexico	138	2009	Wood fuel	1.52448e+08	m3
Mexico	138	2012	Wood fuel	2.63551e+07	m3
Mexico	138	2013	Wood fuel	2.62237e+07	m3
Mexico	138	2014	Wood fuel	2.60902e+07	m3
Mexico	138	2015	Wood fuel	2.59588e+07	m3
Mexico	138	2016	Wood fuel	2.58274e+07	m3
Mexico	138	2017	Wood fuel	2.56991e+07	m3
Montenegro	273	2006	Wood fuel	51325	m3
Montenegro	273	2007	Wood fuel	37692	m3
Montenegro	273	2008	Wood fuel	39889	m3
Montenegro	273	2009	Wood fuel	41874	m3
Montenegro	273	2010	Wood fuel	48113	m3
Montenegro	273	2011	Wood charcoal	1039	tonnes
Montenegro	273	2011	Wood fuel	739145	m3
Montenegro	273	2012	Wood fuel	48157	m3
Montenegro	273	2013	Wood fuel	38576	m3
Montenegro	273	2014	Wood fuel	41237	m3
Montenegro	273	2015	Wood fuel	27335	m3
Montenegro	273	2016	Wood fuel	35686	m3
Montenegro	273	2017	Wood fuel	37988	m3
Montenegro	273	2018	Wood fuel	34842	m3
Morocco	143	1999	Wood fuel	1147860	m3
Morocco	143	2000	Wood charcoal	90000	tonnes
Morocco	143	2000	Wood fuel	1.24063e+06	m3
Morocco	143	2001	Wood charcoal	92000	tonnes
Morocco	143	2001	Wood fuel	1.22703e+06	m3
Morocco	143	2002	Wood charcoal	94000	tonnes
Morocco	143	2002	Wood fuel	1.24334e+06	m3
Morocco	143	2003	Wood charcoal	95270	tonnes
Morocco	143	2003	Wood fuel	1.24774e+06	m3
Morocco	143	2004	Wood charcoal	97000	tonnes
Morocco	143	2004	Wood fuel	1.22325e+06	m3
Morocco	143	2005	Wood charcoal	99000	tonnes
Morocco	143	2005	Wood fuel	1.28919e+06	m3
Morocco	143	2006	Wood charcoal	100000	tonnes
Morocco	143	2006	Wood fuel	1.28525e+06	m3
Morocco	143	2007	Wood charcoal	102000	tonnes
Morocco	143	2007	Wood fuel	1.34932e+06	m3
Morocco	143	2008	Wood charcoal	103000	tonnes
Morocco	143	2008	Wood fuel	1.31336e+06	m3
Morocco	143	2009	Wood charcoal	105000	tonnes
Morocco	143	2009	Wood fuel	3.53266e+06	m3
Morocco	143	2010	Wood charcoal	16000	tonnes
Morocco	143	2010	Wood fuel	311047	m3
Morocco	143	2011	Wood charcoal	19000	tonnes
Morocco	143	2011	Wood fuel	327212	m3
Morocco	143	2012	Wood charcoal	16000	tonnes
Morocco	143	2012	Wood fuel	289193	m3
Morocco	143	2013	Wood charcoal	17000	tonnes
Morocco	143	2013	Wood fuel	331267	m3
Morocco	143	2014	Wood charcoal	19000	tonnes
Morocco	143	2014	Wood fuel	3.27785e+06	m3
Morocco	143	2015	Wood charcoal	18840	tonnes
Morocco	143	2015	Wood fuel	334400	m3
Morocco	143	2016	Wood charcoal	19000	tonnes
Morocco	143	2016	Wood fuel	3.30815e+06	m3
Morocco	143	2017	Wood charcoal	20000	tonnes
Morocco	143	2017	Wood fuel	3.27245e+06	m3
Mozambique	144	2000	Wood charcoal	338000	tonnes
Mozambique	144	2000	Wood fuel	3.20637e+07	m3
Mozambique	144	2001	Wood charcoal	373000	tonnes
Mozambique	144	2001	Wood fuel	3.24121e+07	m3
Mozambique	144	2002	Wood charcoal	380000	tonnes
Mozambique	144	2002	Wood fuel	3.27621e+07	m3
Mozambique	144	2003	Wood charcoal	388000	tonnes
Mozambique	144	2003	Wood fuel	3.31156e+07	m3
Mozambique	144	2004	Wood charcoal	396000	tonnes
Mozambique	144	2004	Wood fuel	3.34724e+07	m3
Mozambique	144	2005	Wood charcoal	404000	tonnes
Mozambique	144	2005	Wood fuel	3.38392e+07	m3
Mozambique	144	2006	Wood charcoal	412000	tonnes
Mozambique	144	2006	Wood fuel	3.42094e+07	m3
Mozambique	144	2007	Wood charcoal	620000	tonnes
Mozambique	144	2007	Wood fuel	2.48325e+07	m3
Mozambique	144	2008	Wood charcoal	439000	tonnes
Mozambique	144	2008	Wood fuel	2.57085e+07	m3
Mozambique	144	2009	Wood charcoal	447000	tonnes
Mozambique	144	2009	Wood fuel	1.53869e+07	m3
Mozambique	144	2010	Wood charcoal	455000	tonnes
Mozambique	144	2010	Wood fuel	2.40302e+07	m3
Mozambique	144	2011	Wood charcoal	464000	tonnes
Mozambique	144	2011	Wood fuel	2.9258e+07	m3
Mozambique	144	2012	Wood charcoal	695000	tonnes
Mozambique	144	2012	Wood fuel	3.36482e+07	m3
Mozambique	144	2013	Wood charcoal	715000	tonnes
Mozambique	144	2013	Wood fuel	3.68509e+07	m3
Mozambique	144	2014	Wood charcoal	714000	tonnes
Mozambique	144	2014	Wood fuel	3.24288e+07	m3
Mozambique	144	2015	Wood charcoal	748000	tonnes
Mozambique	144	2015	Wood fuel	3.30151e+07	m3
Mozambique	144	2016	Wood charcoal	1468000	tonnes
Mozambique	144	2016	Wood fuel	3.15327e+07	m3
Mozambique	144	2017	Wood charcoal	1526000	tonnes
Mozambique	144	2017	Wood fuel	3.1397e+07	m3
Namibia	147	2000	Wood charcoal	72000	tonnes
Namibia	147	2000	Wood fuel	1.09548e+06	m3
Namibia	147	2001	Wood charcoal	72000	tonnes
Namibia	147	2001	Wood fuel	1.09548e+06	m3
Namibia	147	2002	Wood charcoal	70000	tonnes
Namibia	147	2002	Wood fuel	1.07035e+06	m3
Namibia	147	2003	Wood charcoal	73000	tonnes
Namibia	147	2003	Wood fuel	1.11055e+06	m3
Namibia	147	2004	Wood charcoal	102000	tonnes
Namibia	147	2004	Wood fuel	1.55444e+06	m3
Namibia	147	2005	Wood charcoal	102000	tonnes
Namibia	147	2005	Wood fuel	1.58291e+06	m3
Namibia	147	2006	Wood charcoal	104000	tonnes
Namibia	147	2006	Wood fuel	1.74539e+06	m3
Namibia	147	2007	Wood charcoal	115000	tonnes
Namibia	147	2007	Wood fuel	2.20101e+06	m3
Namibia	147	2008	Wood charcoal	145000	tonnes
Namibia	147	2008	Wood fuel	2.20101e+06	m3
Namibia	147	2009	Wood charcoal	145000	tonnes
Namibia	147	2009	Wood fuel	2.16415e+06	m3
Namibia	147	2010	Wood charcoal	142000	tonnes
Namibia	147	2010	Wood fuel	2.07705e+06	m3
Namibia	147	2011	Wood charcoal	78053.2	tonnes
Namibia	147	2011	Wood fuel	948818	m3
Namibia	147	2012	Wood charcoal	111462	tonnes
Namibia	147	2012	Wood fuel	1.02458e+06	m3
Namibia	147	2013	Wood charcoal	135000	tonnes
Namibia	147	2013	Wood fuel	2.20771e+06	m3
Namibia	147	2014	Wood charcoal	84939	tonnes
Namibia	147	2014	Wood fuel	1.89017e+06	m3
Namibia	147	2015	Wood charcoal	71795.7	tonnes
Namibia	147	2015	Wood fuel	1.30783e+06	m3
Namibia	147	2016	Wood charcoal	154288	tonnes
Namibia	147	2016	Wood fuel	2.36764e+06	m3
Namibia	147	2017	Wood charcoal	160980	tonnes
Namibia	147	2017	Wood fuel	5.09603e+06	m3
Nepal	149	2001	Wood fuel	2.65539e+07	m3
Nepal	149	2002	Wood fuel	2.74373e+07	m3
Nepal	149	2003	Wood fuel	2.79803e+07	m3
Nepal	149	2004	Wood fuel	3.15828e+07	m3
Nepal	149	2005	Wood fuel	3.22888e+07	m3
Nepal	149	2006	Wood fuel	3.27604e+07	m3
Nepal	149	2007	Wood fuel	3.33572e+07	m3
Nepal	149	2008	Wood fuel	3.4008e+07	m3
Nepal	149	2009	Wood charcoal	499875	tonnes
Nepal	149	2009	Wood fuel	3.45703e+07	m3
Nepal	149	2010	Wood charcoal	789857	tonnes
Nepal	149	2010	Wood fuel	3.17588e+07	m3
Nepal	149	2011	Wood charcoal	809189	tonnes
Nepal	149	2011	Wood fuel	3.75499e+07	m3
Nepal	149	2012	Wood charcoal	961085	tonnes
Nepal	149	2012	Wood fuel	3.27359e+07	m3
Nepal	149	2013	Wood charcoal	1.14612e+06	tonnes
Nepal	149	2013	Wood fuel	3.76232e+07	m3
Nepal	149	2014	Wood charcoal	883756	tonnes
Nepal	149	2014	Wood fuel	4.03529e+07	m3
Nepal	149	2015	Wood charcoal	1.28421e+06	tonnes
Nepal	149	2015	Wood fuel	4.35483e+07	m3
Nepal	149	2016	Wood charcoal	1.48098e+06	tonnes
Nepal	149	2016	Wood fuel	4.48905e+07	m3
New Zealand	156	1999	Wood fuel	5.47873e+06	m3
New Zealand	156	2000	Wood fuel	5.99986e+06	m3
New Zealand	156	2001	Wood fuel	5.93924e+06	m3
New Zealand	156	2002	Wood fuel	6.36633e+06	m3
New Zealand	156	2003	Wood fuel	6.38607e+06	m3
New Zealand	156	2004	Wood fuel	6.86351e+06	m3
New Zealand	156	2005	Wood fuel	4.57904e+06	m3
New Zealand	156	2006	Wood fuel	6.77069e+06	m3
New Zealand	156	2007	Wood fuel	6.48119e+06	m3
New Zealand	156	2008	Wood fuel	6.03403e+06	m3
New Zealand	156	2009	Wood fuel	5.57323e+06	m3
New Zealand	156	2010	Wood fuel	6.25799e+06	m3
New Zealand	156	2011	Wood fuel	6.3292e+06	m3
New Zealand	156	2012	Wood fuel	6.29482e+06	m3
New Zealand	156	2013	Wood fuel	5.97832e+06	m3
New Zealand	156	2014	Wood fuel	6.02406e+06	m3
New Zealand	156	2015	Wood fuel	6.08408e+06	m3
New Zealand	156	2016	Wood fuel	6.03044e+06	m3
New Zealand	156	2017	Wood fuel	6.36274e+06	m3
New Zealand	156	2018	Wood fuel	6.23914e+06	m3
Nicaragua	157	2002	Wood charcoal	20713	tonnes
Nicaragua	157	2002	Wood fuel	4.05659e+06	m3
Nicaragua	157	2003	Wood charcoal	20160.7	tonnes
Nicaragua	157	2003	Wood fuel	4.06961e+06	m3
Nicaragua	157	2004	Wood charcoal	19884.5	tonnes
Nicaragua	157	2004	Wood fuel	4.08944e+06	m3
Nicaragua	157	2005	Wood charcoal	19884.5	tonnes
Nicaragua	157	2005	Wood fuel	4.12254e+06	m3
Nicaragua	157	2006	Wood charcoal	20436.9	tonnes
Nicaragua	157	2006	Wood fuel	4.43105e+06	m3
Nicaragua	157	2007	Wood charcoal	20713	tonnes
Nicaragua	157	2007	Wood fuel	4.4469e+06	m3
Nicaragua	157	2008	Wood charcoal	20713	tonnes
Nicaragua	157	2008	Wood fuel	4.46151e+06	m3
Nicaragua	157	2009	Wood charcoal	20160.7	tonnes
Nicaragua	157	2009	Wood fuel	4.43713e+06	m3
Nicaragua	157	2010	Wood charcoal	19884.5	tonnes
Nicaragua	157	2010	Wood fuel	4.47158e+06	m3
Nicaragua	157	2011	Wood charcoal	20160.7	tonnes
Nicaragua	157	2011	Wood fuel	4.50892e+06	m3
Nicaragua	157	2012	Wood charcoal	20436.9	tonnes
Nicaragua	157	2012	Wood fuel	4.55356e+06	m3
Nicaragua	157	2013	Wood charcoal	20989.2	tonnes
Nicaragua	157	2013	Wood fuel	4.5702e+06	m3
Nicaragua	157	2014	Wood charcoal	20436.9	tonnes
Nicaragua	157	2014	Wood fuel	4.59053e+06	m3
Nicaragua	157	2015	Wood charcoal	20713	tonnes
Nicaragua	157	2015	Wood fuel	4.57886e+06	m3
Nicaragua	157	2016	Wood charcoal	21265.4	tonnes
Nicaragua	157	2016	Wood fuel	4.63935e+06	m3
Nicaragua	157	2017	Wood charcoal	21265.4	tonnes
Nicaragua	157	2017	Wood fuel	4.66385e+06	m3
Niger	158	2000	Wood charcoal	286000	tonnes
Niger	158	2000	Wood fuel	4.35511e+06	m3
Niger	158	2001	Wood charcoal	292000	tonnes
Niger	158	2001	Wood fuel	4.44724e+06	m3
Niger	158	2002	Wood charcoal	298000	tonnes
Niger	158	2002	Wood fuel	4.53769e+06	m3
Niger	158	2003	Wood charcoal	303000	tonnes
Niger	158	2003	Wood fuel	4.61474e+06	m3
Niger	158	2004	Wood charcoal	310000	tonnes
Niger	158	2004	Wood fuel	1.55946e+06	m3
Niger	158	2005	Wood charcoal	316000	tonnes
Niger	158	2005	Wood fuel	7.35511e+06	m3
Niger	158	2006	Wood charcoal	195549	tonnes
Niger	158	2006	Wood fuel	7.23064e+06	m3
Niger	158	2007	Wood charcoal	329000	tonnes
Niger	158	2007	Wood fuel	7.85762e+06	m3
Niger	158	2008	Wood charcoal	186290	tonnes
Niger	158	2008	Wood fuel	7.25596e+06	m3
Niger	158	2009	Wood charcoal	416000	tonnes
Niger	158	2009	Wood fuel	8.39028e+06	m3
Niger	158	2010	Wood charcoal	430000	tonnes
Niger	158	2010	Wood fuel	6.93384e+06	m3
Niger	158	2011	Wood charcoal	430000	tonnes
Niger	158	2011	Wood fuel	8.9531e+06	m3
Niger	158	2012	Wood charcoal	257807	tonnes
Niger	158	2012	Wood fuel	9.22781e+06	m3
Niger	158	2013	Wood charcoal	447000	tonnes
Niger	158	2013	Wood fuel	7.61809e+06	m3
Niger	158	2014	Wood charcoal	446000	tonnes
Niger	158	2014	Wood fuel	9.83752e+06	m3
Niger	158	2015	Wood charcoal	462000	tonnes
Niger	158	2015	Wood fuel	1.05544e+07	m3
Niger	158	2016	Wood charcoal	479000	tonnes
Niger	158	2016	Wood fuel	8.63652e+06	m3
Niger	158	2017	Wood charcoal	54120	tonnes
Niger	158	2017	Wood fuel	8.9738e+06	m3
Nigeria	159	1999	Wood fuel	1.03241e+08	m3
Nigeria	159	2000	Wood charcoal	1218000	tonnes
Nigeria	159	2001	Wood charcoal	1361000	tonnes
Nigeria	159	2002	Wood charcoal	1520000	tonnes
Nigeria	159	2003	Wood charcoal	1698000	tonnes
Nigeria	159	2004	Wood charcoal	1897000	tonnes
Nigeria	159	2005	Wood charcoal	2119000	tonnes
Nigeria	159	2006	Wood charcoal	2368000	tonnes
Nigeria	159	2007	Wood charcoal	3333000	tonnes
Nigeria	159	2008	Wood charcoal	3054000	tonnes
Nigeria	159	2008	Wood fuel	9.10208e+07	m3
Nigeria	159	2009	Wood charcoal	2619000	tonnes
Nigeria	159	2010	Wood charcoal	3028000	tonnes
Nigeria	159	2011	Wood charcoal	3483000	tonnes
Nigeria	159	2012	Wood charcoal	4005000	tonnes
Nigeria	159	2013	Wood charcoal	3744000	tonnes
Nigeria	159	2014	Wood charcoal	3844000	tonnes
Nigeria	159	2015	Wood charcoal	3.79397e+06	tonnes
Nigeria	159	2015	Wood fuel	1.34265e+08	m3
Nigeria	159	2016	Wood charcoal	4445000	tonnes
Nigeria	159	2017	Wood charcoal	4570350	tonnes
Pakistan	165	2010	Wood fuel	30000000	m3
Panama	166	2002	Wood fuel	2.77187e+06	m3
Panama	166	2003	Wood fuel	2.63776e+06	m3
Panama	166	2004	Wood fuel	2.50366e+06	m3
Panama	166	2005	Wood fuel	2.37031e+06	m3
Panama	166	2006	Wood fuel	2.23733e+06	m3
Panama	166	2007	Wood fuel	2.10398e+06	m3
Panama	166	2008	Wood fuel	1.97006e+06	m3
Panama	166	2009	Wood fuel	1.83677e+06	m3
Panama	166	2010	Wood fuel	1.70355e+06	m3
Panama	166	2011	Wood fuel	1.27513e+06	m3
Panama	166	2012	Wood fuel	1.20532e+06	m3
Panama	166	2013	Wood fuel	968010	m3
Panama	166	2014	Wood fuel	961979	m3
Panama	166	2015	Wood fuel	955949	m3
Panama	166	2016	Wood fuel	950108	m3
Panama	166	2017	Wood fuel	944203	m3
Panama	166	2018	Wood fuel	938487	m3
Philippines	171	1999	Wood charcoal	486000	tonnes
Philippines	171	1999	Wood fuel	3048000	m3
Philippines	171	2000	Wood charcoal	474000	tonnes
Philippines	171	2000	Wood fuel	2972000	m3
Philippines	171	2001	Wood charcoal	504000	tonnes
Philippines	171	2001	Wood fuel	3177000	m3
Philippines	171	2002	Wood charcoal	660000	tonnes
Philippines	171	2002	Wood fuel	4107000	m3
Philippines	171	2003	Wood charcoal	864000	tonnes
Philippines	171	2003	Wood fuel	5373000	m3
Philippines	171	2004	Wood charcoal	768000	tonnes
Philippines	171	2004	Wood fuel	4777000	m3
Philippines	171	2005	Wood charcoal	1290000	tonnes
Philippines	171	2005	Wood fuel	8016000	m3
Philippines	171	2006	Wood charcoal	2700000	tonnes
Philippines	171	2006	Wood fuel	16752000	m3
Philippines	171	2007	Wood charcoal	3648000	tonnes
Philippines	171	2007	Wood fuel	22582000	m3
Philippines	171	2008	Wood charcoal	3660000	tonnes
Philippines	171	2008	Wood fuel	22658000	m3
Philippines	171	2009	Wood charcoal	2784000	tonnes
Philippines	171	2009	Wood fuel	17307000	m3
Philippines	171	2010	Wood charcoal	2154000	tonnes
Philippines	171	2010	Wood fuel	13353000	m3
Philippines	171	2011	Wood charcoal	3102000	tonnes
Philippines	171	2011	Wood fuel	19230000	m3
Philippines	171	2012	Wood charcoal	2598000	tonnes
Philippines	171	2012	Wood fuel	16084000	m3
Philippines	171	2013	Wood charcoal	2460000	tonnes
Philippines	171	2013	Wood fuel	15217000	m3
Philippines	171	2014	Wood charcoal	2442000	tonnes
Philippines	171	2014	Wood fuel	15107000	m3
Philippines	171	2015	Wood charcoal	2556000	tonnes
Philippines	171	2015	Wood fuel	15815000	m3
Philippines	171	2016	Wood charcoal	1812000	tonnes
Philippines	171	2016	Wood fuel	11219000	m3
Philippines	171	2017	Wood charcoal	1434000	tonnes
Philippines	171	2017	Wood fuel	8874000	m3
Russian Federation	185	2000	Wood fuel	52300000	m3
Russian Federation	185	2011	Wood fuel	1.03312e+06	m3
Russian Federation	185	2013	Wood fuel	1.34755e+06	m3
Rwanda	184	2000	Wood charcoal	196000	tonnes
Rwanda	184	2000	Wood fuel	6.91457e+06	m3
Rwanda	184	2001	Wood charcoal	122000	tonnes
Rwanda	184	2001	Wood fuel	6.91457e+06	m3
Rwanda	184	2002	Wood charcoal	217000	tonnes
Rwanda	184	2002	Wood fuel	6.91457e+06	m3
Rwanda	184	2003	Wood charcoal	154000	tonnes
Rwanda	184	2003	Wood fuel	6.91457e+06	m3
Rwanda	184	2004	Wood charcoal	159000	tonnes
Rwanda	184	2004	Wood fuel	6.91457e+06	m3
Rwanda	184	2005	Wood charcoal	165000	tonnes
Rwanda	184	2005	Wood fuel	6.91457e+06	m3
Rwanda	184	2006	Wood charcoal	177000	tonnes
Rwanda	184	2006	Wood fuel	6.91457e+06	m3
Rwanda	184	2007	Wood charcoal	163000	tonnes
Rwanda	184	2007	Wood fuel	6.91457e+06	m3
Rwanda	184	2008	Wood charcoal	165000	tonnes
Rwanda	184	2008	Wood fuel	6.91457e+06	m3
Rwanda	184	2009	Wood charcoal	169000	tonnes
Rwanda	184	2009	Wood fuel	6.91457e+06	m3
Rwanda	184	2010	Wood charcoal	169000	tonnes
Rwanda	184	2010	Wood fuel	6.91457e+06	m3
Rwanda	184	2011	Wood charcoal	169000	tonnes
Rwanda	184	2011	Wood fuel	6.91457e+06	m3
Rwanda	184	2012	Wood charcoal	169000	tonnes
Rwanda	184	2012	Wood fuel	6.91457e+06	m3
Rwanda	184	2013	Wood charcoal	172000	tonnes
Rwanda	184	2013	Wood fuel	6.91457e+06	m3
Rwanda	184	2014	Wood charcoal	172000	tonnes
Rwanda	184	2014	Wood fuel	6.91457e+06	m3
Rwanda	184	2015	Wood charcoal	175000	tonnes
Rwanda	184	2015	Wood fuel	6.91457e+06	m3
Rwanda	184	2016	Wood charcoal	48000	tonnes
Rwanda	184	2016	Wood fuel	7.19933e+06	m3
Rwanda	184	2017	Wood charcoal	48000	tonnes
Rwanda	184	2017	Wood fuel	7.49749e+06	m3
Samoa	244	2000	Wood fuel	152598	m3
Samoa	244	2006	Wood fuel	140562	m3
Samoa	244	2007	Wood fuel	148300	m3
Samoa	244	2009	Wood fuel	157757	m3
Samoa	244	2010	Wood fuel	176713	m3
Samoa	244	2011	Wood fuel	139058	m3
Samoa	244	2012	Wood fuel	141852	m3
Samoa	244	2013	Wood fuel	151739	m3
Samoa	244	2014	Wood fuel	122723	m3
Samoa	244	2015	Wood fuel	105529	m3
Samoa	244	2016	Wood fuel	152169	m3
Sao Tome and Principe	193	2000	Wood charcoal	4400	tonnes
Sao Tome and Principe	193	2000	Wood fuel	185132	m3
Sao Tome and Principe	193	2001	Wood charcoal	7000	tonnes
Sao Tome and Principe	193	2001	Wood fuel	132328	m3
Sao Tome and Principe	193	2002	Wood charcoal	8000	tonnes
Sao Tome and Principe	193	2002	Wood fuel	134003	m3
Sao Tome and Principe	193	2003	Wood charcoal	8000	tonnes
Sao Tome and Principe	193	2003	Wood fuel	134003	m3
Sao Tome and Principe	193	2004	Wood charcoal	8000	tonnes
Sao Tome and Principe	193	2004	Wood fuel	135678	m3
Sao Tome and Principe	193	2005	Wood charcoal	8000	tonnes
Sao Tome and Principe	193	2005	Wood fuel	137353	m3
Sao Tome and Principe	193	2006	Wood charcoal	8000	tonnes
Sao Tome and Principe	193	2006	Wood fuel	139028	m3
Sao Tome and Principe	193	2007	Wood charcoal	8000	tonnes
Sao Tome and Principe	193	2007	Wood fuel	140704	m3
Sao Tome and Principe	193	2008	Wood charcoal	9000	tonnes
Sao Tome and Principe	193	2008	Wood fuel	140704	m3
Sao Tome and Principe	193	2009	Wood charcoal	9000	tonnes
Sao Tome and Principe	193	2009	Wood fuel	142379	m3
Sao Tome and Principe	193	2010	Wood charcoal	9000	tonnes
Sao Tome and Principe	193	2010	Wood fuel	144054	m3
Sao Tome and Principe	193	2011	Wood charcoal	9000	tonnes
Sao Tome and Principe	193	2011	Wood fuel	145729	m3
Sao Tome and Principe	193	2012	Wood charcoal	9000	tonnes
Sao Tome and Principe	193	2012	Wood fuel	147404	m3
Sao Tome and Principe	193	2013	Wood charcoal	9000	tonnes
Sao Tome and Principe	193	2013	Wood fuel	147404	m3
Sao Tome and Principe	193	2014	Wood charcoal	9000	tonnes
Sao Tome and Principe	193	2014	Wood fuel	150754	m3
Sao Tome and Principe	193	2015	Wood charcoal	10000	tonnes
Sao Tome and Principe	193	2015	Wood fuel	164154	m3
Sao Tome and Principe	193	2016	Wood charcoal	11000	tonnes
Sao Tome and Principe	193	2016	Wood fuel	177554	m3
Sao Tome and Principe	193	2017	Wood charcoal	12300	tonnes
Sao Tome and Principe	193	2017	Wood fuel	192379	m3
Senegal	195	1999	Wood charcoal	41439	tonnes
Senegal	195	2000	Wood charcoal	224909	tonnes
Senegal	195	2000	Wood fuel	5.96147e+06	m3
Senegal	195	2001	Wood charcoal	230640	tonnes
Senegal	195	2001	Wood fuel	6.1139e+06	m3
Senegal	195	2002	Wood charcoal	226625	tonnes
Senegal	195	2002	Wood fuel	6.23451e+06	m3
Senegal	195	2003	Wood charcoal	241130	tonnes
Senegal	195	2003	Wood fuel	6.43216e+06	m3
Senegal	195	2004	Wood charcoal	247143	tonnes
Senegal	195	2004	Wood fuel	6.59799e+06	m3
Senegal	195	2005	Wood charcoal	250262	tonnes
Senegal	195	2005	Wood fuel	6.75042e+06	m3
Senegal	195	2006	Wood charcoal	254369	tonnes
Senegal	195	2006	Wood fuel	6.9263e+06	m3
Senegal	195	2007	Wood charcoal	265543	tonnes
Senegal	195	2007	Wood fuel	7.06198e+06	m3
Senegal	195	2008	Wood charcoal	270166	tonnes
Senegal	195	2008	Wood fuel	8.12898e+06	m3
Senegal	195	2009	Wood charcoal	186474	tonnes
Senegal	195	2009	Wood fuel	8.33836e+06	m3
Senegal	195	2010	Wood charcoal	194973	tonnes
Senegal	195	2010	Wood fuel	8.08543e+06	m3
Senegal	195	2011	Wood charcoal	348000	tonnes
Senegal	195	2011	Wood fuel	8.30988e+06	m3
Senegal	195	2012	Wood charcoal	355000	tonnes
Senegal	195	2012	Wood fuel	8.53769e+06	m3
Senegal	195	2013	Wood charcoal	482000	tonnes
Senegal	195	2013	Wood fuel	6.94472e+06	m3
Senegal	195	2014	Wood charcoal	497000	tonnes
Senegal	195	2014	Wood fuel	6.25126e+06	m3
Senegal	195	2015	Wood charcoal	518000	tonnes
Senegal	195	2015	Wood fuel	6.51591e+06	m3
Senegal	195	2016	Wood charcoal	199700	tonnes
Senegal	195	2016	Wood fuel	2.42965e+06	m3
Senegal	195	2017	Wood charcoal	208000	tonnes
Senegal	195	2017	Wood fuel	2.52764e+06	m3
Seychelles	196	2000	Wood fuel	3350.08	m3
Seychelles	196	2001	Wood fuel	3350.08	m3
Seychelles	196	2002	Wood fuel	3350.08	m3
Seychelles	196	2003	Wood fuel	3350.08	m3
Seychelles	196	2004	Wood fuel	3350.08	m3
Seychelles	196	2005	Wood fuel	3350.08	m3
Seychelles	196	2006	Wood fuel	3350.08	m3
Seychelles	196	2007	Wood fuel	3350.08	m3
Seychelles	196	2008	Wood fuel	3350.08	m3
Seychelles	196	2009	Wood fuel	3350.08	m3
Seychelles	196	2010	Wood fuel	3350.08	m3
Seychelles	196	2011	Wood fuel	3350.08	m3
Seychelles	196	2012	Wood fuel	3350.08	m3
Seychelles	196	2013	Wood fuel	3350.08	m3
Seychelles	196	2014	Wood fuel	3350.08	m3
Seychelles	196	2015	Wood fuel	3350.08	m3
Seychelles	196	2016	Wood fuel	3350.08	m3
Seychelles	196	2017	Wood fuel	3350.08	m3
Sierra Leone	197	2000	Wood charcoal	297000	tonnes
Sierra Leone	197	2000	Wood fuel	8.45394e+06	m3
Sierra Leone	197	2001	Wood charcoal	304000	tonnes
Sierra Leone	197	2001	Wood fuel	8.66834e+06	m3
Sierra Leone	197	2002	Wood charcoal	312000	tonnes
Sierra Leone	197	2002	Wood fuel	8.88945e+06	m3
Sierra Leone	197	2003	Wood charcoal	320000	tonnes
Sierra Leone	197	2003	Wood fuel	9.1139e+06	m3
Sierra Leone	197	2004	Wood charcoal	328000	tonnes
Sierra Leone	197	2004	Wood fuel	9.34506e+06	m3
Sierra Leone	197	2005	Wood charcoal	336000	tonnes
Sierra Leone	197	2005	Wood fuel	9.58124e+06	m3
Sierra Leone	197	2006	Wood charcoal	194000	tonnes
Sierra Leone	197	2006	Wood fuel	5.97406e+06	m3
Sierra Leone	197	2007	Wood charcoal	201500	tonnes
Sierra Leone	197	2007	Wood fuel	6.13192e+06	m3
Sierra Leone	197	2008	Wood charcoal	212000	tonnes
Sierra Leone	197	2008	Wood fuel	6.30528e+06	m3
[truncated: 372 more rows]

## Sheet: 4 - Unmodelled countries
Country	ISO3 Code	FAO Code	Year	Type	Unit	Production	Production per capita	Production per rural
Christmas Island	CXR	42	1999	Wood fuel	Cubic metres (m3)
Christmas Island	CXR	42	2000	Wood fuel	Cubic metres (m3)
Christmas Island	CXR	42	2001	Wood fuel	Cubic metres (m3)
Christmas Island	CXR	42	2002	Wood fuel	Cubic metres (m3)
Christmas Island	CXR	42	2003	Wood fuel	Cubic metres (m3)
Christmas Island	CXR	42	2004	Wood fuel	Cubic metres (m3)
Christmas Island	CXR	42	2005	Wood fuel	Cubic metres (m3)
Christmas Island	CXR	42	2006	Wood fuel	Cubic metres (m3)
Christmas Island	CXR	42	2007	Wood fuel	Cubic metres (m3)
Christmas Island	CXR	42	2008	Wood fuel	Cubic metres (m3)
Christmas Island	CXR	42	2009	Wood fuel	Cubic metres (m3)	0	0	0
Christmas Island	CXR	42	2010	Wood fuel	Cubic metres (m3)	0	0	0
Christmas Island	CXR	42	2011	Wood fuel	Cubic metres (m3)	18	9.45029e-06	3.02006e-05
Christmas Island	CXR	42	2012	Wood fuel	Cubic metres (m3)	18	9.49398e-06	3.01064e-05
Christmas Island	CXR	42	2013	Wood fuel	Cubic metres (m3)	18	9.50124e-06	3.01218e-05
Christmas Island	CXR	42	2014	Wood fuel	Cubic metres (m3)	17	8.94773e-06	2.86467e-05
Christmas Island	CXR	42	2015	Wood fuel	Cubic metres (m3)	17	8.91054e-06	2.88827e-05
Christmas Island	CXR	42	2016	Wood fuel	Cubic metres (m3)	17	8.88322e-06	2.8997e-05
Christmas Island	CXR	42	2017	Wood fuel	Cubic metres (m3)	17	8.86677e-06	2.90023e-05
Christmas Island	CXR	42	2018	Wood fuel	Cubic metres (m3)	17	8.86852e-06	2.89983e-05
Christmas Island	CXR	42	2019	Wood fuel	Cubic metres (m3)	17	8.88983e-06	2.90028e-05
Cook Islands	COK	47	1999	Wood fuel	Cubic metres (m3)
Cook Islands	COK	47	2000	Wood fuel	Cubic metres (m3)
Cook Islands	COK	47	2001	Wood fuel	Cubic metres (m3)
Cook Islands	COK	47	2002	Wood fuel	Cubic metres (m3)
Cook Islands	COK	47	2003	Wood fuel	Cubic metres (m3)
Cook Islands	COK	47	2004	Wood fuel	Cubic metres (m3)
Cook Islands	COK	47	2005	Wood fuel	Cubic metres (m3)
Cook Islands	COK	47	2006	Wood fuel	Cubic metres (m3)
Cook Islands	COK	47	2007	Wood fuel	Cubic metres (m3)
Cook Islands	COK	47	2008	Wood fuel	Cubic metres (m3)
Cook Islands	COK	47	2009	Wood fuel	Cubic metres (m3)
Cook Islands	COK	47	2010	Wood fuel	Cubic metres (m3)
Cook Islands	COK	47	2011	Wood fuel	Cubic metres (m3)
Cook Islands	COK	47	2012	Wood fuel	Cubic metres (m3)
Cook Islands	COK	47	2013	Wood fuel	Cubic metres (m3)
Cook Islands	COK	47	2014	Wood fuel	Cubic metres (m3)
Cook Islands	COK	47	2015	Wood fuel	Cubic metres (m3)
Cook Islands	COK	47	2016	Wood fuel	Cubic metres (m3)
Cook Islands	COK	47	2017	Wood fuel	Cubic metres (m3)
Cook Islands	COK	47	2018	Wood fuel	Cubic metres (m3)
Cook Islands	COK	47	2019	Wood fuel	Cubic metres (m3)
Curaçao	CUW	279	1999	Wood fuel	Cubic metres (m3)
Curaçao	CUW	279	2000	Wood fuel	Cubic metres (m3)
Curaçao	CUW	279	2001	Wood fuel	Cubic metres (m3)
Curaçao	CUW	279	2002	Wood fuel	Cubic metres (m3)
Curaçao	CUW	279	2003	Wood fuel	Cubic metres (m3)
Curaçao	CUW	279	2004	Wood fuel	Cubic metres (m3)
Curaçao	CUW	279	2005	Wood fuel	Cubic metres (m3)
Curaçao	CUW	279	2006	Wood fuel	Cubic metres (m3)
Curaçao	CUW	279	2007	Wood fuel	Cubic metres (m3)
Curaçao	CUW	279	2008	Wood fuel	Cubic metres (m3)
Curaçao	CUW	279	2009	Wood fuel	Cubic metres (m3)
Curaçao	CUW	279	2010	Wood fuel	Cubic metres (m3)
Curaçao	CUW	279	2011	Wood fuel	Cubic metres (m3)
Curaçao	CUW	279	2012	Wood fuel	Cubic metres (m3)
Curaçao	CUW	279	2013	Wood fuel	Cubic metres (m3)
Curaçao	CUW	279	2014	Wood fuel	Cubic metres (m3)
Curaçao	CUW	279	2015	Wood fuel	Cubic metres (m3)
Curaçao	CUW	279	2016	Wood fuel	Cubic metres (m3)
Curaçao	CUW	279	2017	Wood fuel	Cubic metres (m3)
Curaçao	CUW	279	2018	Wood fuel	Cubic metres (m3)
Curaçao	CUW	279	2019	Wood fuel	Cubic metres (m3)
Faroe Islands	FRO	64	1999	Wood fuel	Cubic metres (m3)
Faroe Islands	FRO	64	2000	Wood fuel	Cubic metres (m3)
Faroe Islands	FRO	64	2001	Wood fuel	Cubic metres (m3)
Faroe Islands	FRO	64	2002	Wood fuel	Cubic metres (m3)
Faroe Islands	FRO	64	2003	Wood fuel	Cubic metres (m3)
Faroe Islands	FRO	64	2004	Wood fuel	Cubic metres (m3)
Faroe Islands	FRO	64	2005	Wood fuel	Cubic metres (m3)
Faroe Islands	FRO	64	2006	Wood fuel	Cubic metres (m3)
Faroe Islands	FRO	64	2007	Wood fuel	Cubic metres (m3)
Faroe Islands	FRO	64	2008	Wood fuel	Cubic metres (m3)
Faroe Islands	FRO	64	2009	Wood fuel	Cubic metres (m3)	0	0	0
Faroe Islands	FRO	64	2010	Wood fuel	Cubic metres (m3)	0	0	0
Faroe Islands	FRO	64	2011	Wood fuel	Cubic metres (m3)	0	0	0
Faroe Islands	FRO	64	2012	Wood fuel	Cubic metres (m3)	0	0	0
Faroe Islands	FRO	64	2013	Wood fuel	Cubic metres (m3)	0	0	0
Faroe Islands	FRO	64	2014	Wood fuel	Cubic metres (m3)	0	0	0
Faroe Islands	FRO	64	2015	Wood fuel	Cubic metres (m3)	0	0	0
Faroe Islands	FRO	64	2016	Wood fuel	Cubic metres (m3)	0	0	0
Faroe Islands	FRO	64	2017	Wood fuel	Cubic metres (m3)	0	0	0
Faroe Islands	FRO	64	2018	Wood fuel	Cubic metres (m3)	0	0	0
Faroe Islands	FRO	64	2019	Wood fuel	Cubic metres (m3)	0	0	0
Gibraltar	GIB	82	1999	Wood fuel	Cubic metres (m3)
Gibraltar	GIB	82	2000	Wood fuel	Cubic metres (m3)
Gibraltar	GIB	82	2001	Wood fuel	Cubic metres (m3)
Gibraltar	GIB	82	2002	Wood fuel	Cubic metres (m3)
Gibraltar	GIB	82	2003	Wood fuel	Cubic metres (m3)
Gibraltar	GIB	82	2004	Wood fuel	Cubic metres (m3)
Gibraltar	GIB	82	2005	Wood fuel	Cubic metres (m3)
Gibraltar	GIB	82	2006	Wood fuel	Cubic metres (m3)
Gibraltar	GIB	82	2007	Wood fuel	Cubic metres (m3)
Gibraltar	GIB	82	2008	Wood fuel	Cubic metres (m3)
Gibraltar	GIB	82	2009	Wood fuel	Cubic metres (m3)	0	0
Gibraltar	GIB	82	2010	Wood fuel	Cubic metres (m3)	0	0
Gibraltar	GIB	82	2011	Wood fuel	Cubic metres (m3)	0	0
Gibraltar	GIB	82	2012	Wood fuel	Cubic metres (m3)	0	0
Gibraltar	GIB	82	2013	Wood fuel	Cubic metres (m3)	0	0
Gibraltar	GIB	82	2014	Wood fuel	Cubic metres (m3)	0	0
Gibraltar	GIB	82	2015	Wood fuel	Cubic metres (m3)	0	0
Gibraltar	GIB	82	2016	Wood fuel	Cubic metres (m3)	0	0
Gibraltar	GIB	82	2017	Wood fuel	Cubic metres (m3)	0	0
Gibraltar	GIB	82	2018	Wood fuel	Cubic metres (m3)	0	0
Gibraltar	GIB	82	2019	Wood fuel	Cubic metres (m3)	0	0
Greenland	GRL	85	1999	Wood fuel	Cubic metres (m3)
Greenland	GRL	85	2000	Wood fuel	Cubic metres (m3)
Greenland	GRL	85	2001	Wood fuel	Cubic metres (m3)
Greenland	GRL	85	2002	Wood fuel	Cubic metres (m3)
Greenland	GRL	85	2003	Wood fuel	Cubic metres (m3)
Greenland	GRL	85	2004	Wood fuel	Cubic metres (m3)
Greenland	GRL	85	2005	Wood fuel	Cubic metres (m3)
Greenland	GRL	85	2006	Wood fuel	Cubic metres (m3)
Greenland	GRL	85	2007	Wood fuel	Cubic metres (m3)
Greenland	GRL	85	2008	Wood fuel	Cubic metres (m3)
Greenland	GRL	85	2009	Wood fuel	Cubic metres (m3)
Greenland	GRL	85	2010	Wood fuel	Cubic metres (m3)
Greenland	GRL	85	2011	Wood fuel	Cubic metres (m3)
Greenland	GRL	85	2012	Wood fuel	Cubic metres (m3)
Greenland	GRL	85	2013	Wood fuel	Cubic metres (m3)
Greenland	GRL	85	2014	Wood fuel	Cubic metres (m3)
Greenland	GRL	85	2015	Wood fuel	Cubic metres (m3)
Greenland	GRL	85	2016	Wood fuel	Cubic metres (m3)
Greenland	GRL	85	2017	Wood fuel	Cubic metres (m3)
Greenland	GRL	85	2018	Wood fuel	Cubic metres (m3)
Greenland	GRL	85	2019	Wood fuel	Cubic metres (m3)
Iceland	ISL	99	1999	Wood fuel	Cubic metres (m3)	0	0	0
Iceland	ISL	99	2000	Wood fuel	Cubic metres (m3)	0	0	0
Iceland	ISL	99	2001	Wood fuel	Cubic metres (m3)	0	0	0
Iceland	ISL	99	2002	Wood fuel	Cubic metres (m3)	0	0	0
Iceland	ISL	99	2003	Wood fuel	Cubic metres (m3)	0	0	0
Iceland	ISL	99	2004	Wood fuel	Cubic metres (m3)	0	0	0
Iceland	ISL	99	2005	Wood fuel	Cubic metres (m3)	0	0	0
Iceland	ISL	99	2006	Wood fuel	Cubic metres (m3)	0	0	0
Iceland	ISL	99	2007	Wood fuel	Cubic metres (m3)	0	0	0
Iceland	ISL	99	2008	Wood fuel	Cubic metres (m3)	0	0	0
Iceland	ISL	99	2009	Wood fuel	Cubic metres (m3)	0	0	0
Iceland	ISL	99	2010	Wood fuel	Cubic metres (m3)	0	0	0
Iceland	ISL	99	2011	Wood fuel	Cubic metres (m3)	988	0.0030616	0.0478484
Iceland	ISL	99	2012	Wood fuel	Cubic metres (m3)	893	0.00274256	0.0429343
Iceland	ISL	99	2013	Wood fuel	Cubic metres (m3)	900	0.00274691	0.0431268
Iceland	ISL	99	2014	Wood fuel	Cubic metres (m3)	900	0.00273944	0.0432259
Iceland	ISL	99	2015	Wood fuel	Cubic metres (m3)	900	0.00272348	0.0432344
Iceland	ISL	99	2016	Wood fuel	Cubic metres (m3)	900	0.00268116	0.0428084
Iceland	ISL	99	2017	Wood fuel	Cubic metres (m3)	1000	0.0029088	0.0467001
Iceland	ISL	99	2018	Wood fuel	Cubic metres (m3)	2000	0.00567766	0.0917476
Iceland	ISL	99	2019	Wood fuel	Cubic metres (m3)	1000	0.00277279	0.0451504
Malta	MLT	134	1999	Wood fuel	Cubic metres (m3)	0	0	0
Malta	MLT	134	2000	Wood fuel	Cubic metres (m3)	0	0	0
Malta	MLT	134	2001	Wood fuel	Cubic metres (m3)	0	0	0
Malta	MLT	134	2002	Wood fuel	Cubic metres (m3)	0	0	0
Malta	MLT	134	2003	Wood fuel	Cubic metres (m3)	0	0	0
Malta	MLT	134	2004	Wood fuel	Cubic metres (m3)	0	0	0
Malta	MLT	134	2005	Wood fuel	Cubic metres (m3)	0	0	0
Malta	MLT	134	2006	Wood fuel	Cubic metres (m3)	0	0	0
Malta	MLT	134	2007	Wood fuel	Cubic metres (m3)	0	0	0
Malta	MLT	134	2008	Wood fuel	Cubic metres (m3)	0	0	0
Malta	MLT	134	2009	Wood fuel	Cubic metres (m3)	0	0	0
Malta	MLT	134	2010	Wood fuel	Cubic metres (m3)	0	0	0
Malta	MLT	134	2011	Wood fuel	Cubic metres (m3)	0	0	0
Malta	MLT	134	2012	Wood fuel	Cubic metres (m3)	0	0	0
Malta	MLT	134	2013	Wood fuel	Cubic metres (m3)	0	0	0
Malta	MLT	134	2014	Wood fuel	Cubic metres (m3)	0	0	0
Malta	MLT	134	2015	Wood fuel	Cubic metres (m3)	0	0	0
Malta	MLT	134	2016	Wood fuel	Cubic metres (m3)	0	0	0
Malta	MLT	134	2017	Wood fuel	Cubic metres (m3)	0	0	0
Malta	MLT	134	2018	Wood fuel	Cubic metres (m3)	0	0	0
Malta	MLT	134	2019	Wood fuel	Cubic metres (m3)	0	0	0
Marshall Islands	MHL	127	1999	Wood fuel	Cubic metres (m3)
Marshall Islands	MHL	127	2000	Wood fuel	Cubic metres (m3)
Marshall Islands	MHL	127	2001	Wood fuel	Cubic metres (m3)
Marshall Islands	MHL	127	2002	Wood fuel	Cubic metres (m3)
Marshall Islands	MHL	127	2003	Wood fuel	Cubic metres (m3)
Marshall Islands	MHL	127	2004	Wood fuel	Cubic metres (m3)
Marshall Islands	MHL	127	2005	Wood fuel	Cubic metres (m3)
Marshall Islands	MHL	127	2006	Wood fuel	Cubic metres (m3)
Marshall Islands	MHL	127	2007	Wood fuel	Cubic metres (m3)
Marshall Islands	MHL	127	2008	Wood fuel	Cubic metres (m3)
Marshall Islands	MHL	127	2009	Wood fuel	Cubic metres (m3)
Marshall Islands	MHL	127	2010	Wood fuel	Cubic metres (m3)
Marshall Islands	MHL	127	2011	Wood fuel	Cubic metres (m3)
Marshall Islands	MHL	127	2012	Wood fuel	Cubic metres (m3)
Marshall Islands	MHL	127	2013	Wood fuel	Cubic metres (m3)
Marshall Islands	MHL	127	2014	Wood fuel	Cubic metres (m3)
Marshall Islands	MHL	127	2015	Wood fuel	Cubic metres (m3)
Marshall Islands	MHL	127	2016	Wood fuel	Cubic metres (m3)
Marshall Islands	MHL	127	2017	Wood fuel	Cubic metres (m3)
Marshall Islands	MHL	127	2018	Wood fuel	Cubic metres (m3)
Marshall Islands	MHL	127	2019	Wood fuel	Cubic metres (m3)
Monaco	MCO	140	1999	Wood fuel	Cubic metres (m3)
Monaco	MCO	140	2000	Wood fuel	Cubic metres (m3)
Monaco	MCO	140	2001	Wood fuel	Cubic metres (m3)
Monaco	MCO	140	2002	Wood fuel	Cubic metres (m3)
Monaco	MCO	140	2003	Wood fuel	Cubic metres (m3)
Monaco	MCO	140	2004	Wood fuel	Cubic metres (m3)
Monaco	MCO	140	2005	Wood fuel	Cubic metres (m3)
Monaco	MCO	140	2006	Wood fuel	Cubic metres (m3)
Monaco	MCO	140	2007	Wood fuel	Cubic metres (m3)
Monaco	MCO	140	2008	Wood fuel	Cubic metres (m3)
Monaco	MCO	140	2009	Wood fuel	Cubic metres (m3)
Monaco	MCO	140	2010	Wood fuel	Cubic metres (m3)
Monaco	MCO	140	2011	Wood fuel	Cubic metres (m3)
Monaco	MCO	140	2012	Wood fuel	Cubic metres (m3)
Monaco	MCO	140	2013	Wood fuel	Cubic metres (m3)
Monaco	MCO	140	2014	Wood fuel	Cubic metres (m3)
Monaco	MCO	140	2015	Wood fuel	Cubic metres (m3)
Monaco	MCO	140	2016	Wood fuel	Cubic metres (m3)
Monaco	MCO	140	2017	Wood fuel	Cubic metres (m3)
Monaco	MCO	140	2018	Wood fuel	Cubic metres (m3)
Monaco	MCO	140	2019	Wood fuel	Cubic metres (m3)
Nauru	NRU	148	1999	Wood fuel	Cubic metres (m3)
Nauru	NRU	148	2000	Wood fuel	Cubic metres (m3)
Nauru	NRU	148	2001	Wood fuel	Cubic metres (m3)
Nauru	NRU	148	2002	Wood fuel	Cubic metres (m3)
Nauru	NRU	148	2003	Wood fuel	Cubic metres (m3)
Nauru	NRU	148	2004	Wood fuel	Cubic metres (m3)
Nauru	NRU	148	2005	Wood fuel	Cubic metres (m3)
Nauru	NRU	148	2006	Wood fuel	Cubic metres (m3)
Nauru	NRU	148	2007	Wood fuel	Cubic metres (m3)
Nauru	NRU	148	2008	Wood fuel	Cubic metres (m3)
Nauru	NRU	148	2009	Wood fuel	Cubic metres (m3)
Nauru	NRU	148	2010	Wood fuel	Cubic metres (m3)
Nauru	NRU	148	2011	Wood fuel	Cubic metres (m3)
Nauru	NRU	148	2012	Wood fuel	Cubic metres (m3)
Nauru	NRU	148	2013	Wood fuel	Cubic metres (m3)
Nauru	NRU	148	2014	Wood fuel	Cubic metres (m3)
Nauru	NRU	148	2015	Wood fuel	Cubic metres (m3)
Nauru	NRU	148	2016	Wood fuel	Cubic metres (m3)
Nauru	NRU	148	2017	Wood fuel	Cubic metres (m3)
Nauru	NRU	148	2018	Wood fuel	Cubic metres (m3)
Nauru	NRU	148	2019	Wood fuel	Cubic metres (m3)
Russian Federation	RUS	185	1999	Wood fuel	Cubic metres (m3)	49000000	0.332894	1.24925
Russian Federation	RUS	185	2000	Wood fuel	Cubic metres (m3)	12526000	0.0854333	0.320555
Russian Federation	RUS	185	2001	Wood fuel	Cubic metres (m3)	13049000	0.0893919	0.335376
Russian Federation	RUS	185	2002	Wood fuel	Cubic metres (m3)	13073000	0.0899808	0.337611
Russian Federation	RUS	185	2003	Wood fuel	Cubic metres (m3)	13786000	0.0953018	0.357879
Russian Federation	RUS	185	2004	Wood fuel	Cubic metres (m3)	14134000	0.0980841	0.368965
Russian Federation	RUS	185	2005	Wood fuel	Cubic metres (m3)	14420000	0.100372	0.378371
Russian Federation	RUS	185	2006	Wood fuel	Cubic metres (m3)	15101000	0.105311	0.39779
Russian Federation	RUS	185	2007	Wood fuel	Cubic metres (m3)	16329000	0.113967	0.43132
Russian Federation	RUS	185	2008	Wood fuel	Cubic metres (m3)	12843000	0.0896511	0.339956
Russian Federation	RUS	185	2009	Wood fuel	Cubic metres (m3)	12590000	0.0878469	0.333779
Russian Federation	RUS	185	2010	Wood fuel	Cubic metres (m3)	13904000	0.096914	0.369077
Russian Federation	RUS	185	2011	Wood fuel	Cubic metres (m3)	15600000	0.108553	0.41459
Russian Federation	RUS	185	2012	Wood fuel	Cubic metres (m3)	14600000	0.10137	0.388467
Russian Federation	RUS	185	2013	Wood fuel	Cubic metres (m3)	14082130	0.0975651	0.375196
Russian Federation	RUS	185	2014	Wood fuel	Cubic metres (m3)	14700492	0.101648	0.392292
Russian Federation	RUS	185	2015	Wood fuel	Cubic metres (m3)	15000000	0.103496	0.401126
Russian Federation	RUS	185	2016	Wood fuel	Cubic metres (m3)	15605307	0.107386	0.418537
Russian Federation	RUS	185	2017	Wood fuel	Cubic metres (m3)	14788307	0.101503	0.398152
Russian Federation	RUS	185	2018	Wood fuel	Cubic metres (m3)	16431453	0.112959	0.444731
Russian Federation	RUS	185	2019	Wood fuel	Cubic metres (m3)	15206057	0.105211	0.41438
San Marino	SMR	192	1999	Wood fuel	Cubic metres (m3)
San Marino	SMR	192	2000	Wood fuel	Cubic metres (m3)
San Marino	SMR	192	2001	Wood fuel	Cubic metres (m3)
San Marino	SMR	192	2002	Wood fuel	Cubic metres (m3)
San Marino	SMR	192	2003	Wood fuel	Cubic metres (m3)
San Marino	SMR	192	2004	Wood fuel	Cubic metres (m3)
San Marino	SMR	192	2005	Wood fuel	Cubic metres (m3)
San Marino	SMR	192	2006	Wood fuel	Cubic metres (m3)
San Marino	SMR	192	2007	Wood fuel	Cubic metres (m3)
San Marino	SMR	192	2008	Wood fuel	Cubic metres (m3)
San Marino	SMR	192	2009	Wood fuel	Cubic metres (m3)
San Marino	SMR	192	2010	Wood fuel	Cubic metres (m3)
San Marino	SMR	192	2011	Wood fuel	Cubic metres (m3)
San Marino	SMR	192	2012	Wood fuel	Cubic metres (m3)
San Marino	SMR	192	2013	Wood fuel	Cubic metres (m3)
San Marino	SMR	192	2014	Wood fuel	Cubic metres (m3)
San Marino	SMR	192	2015	Wood fuel	Cubic metres (m3)
San Marino	SMR	192	2016	Wood fuel	Cubic metres (m3)
San Marino	SMR	192	2017	Wood fuel	Cubic metres (m3)
San Marino	SMR	192	2018	Wood fuel	Cubic metres (m3)
San Marino	SMR	192	2019	Wood fuel	Cubic metres (m3)
Tokelau	TKL	218	1999	Wood fuel	Cubic metres (m3)
Tokelau	TKL	218	2000	Wood fuel	Cubic metres (m3)
Tokelau	TKL	218	2001	Wood fuel	Cubic metres (m3)
Tokelau	TKL	218	2002	Wood fuel	Cubic metres (m3)
Tokelau	TKL	218	2003	Wood fuel	Cubic metres (m3)
Tokelau	TKL	218	2004	Wood fuel	Cubic metres (m3)
Tokelau	TKL	218	2005	Wood fuel	Cubic metres (m3)
Tokelau	TKL	218	2006	Wood fuel	Cubic metres (m3)
Tokelau	TKL	218	2007	Wood fuel	Cubic metres (m3)
Tokelau	TKL	218	2008	Wood fuel	Cubic metres (m3)
Tokelau	TKL	218	2009	Wood fuel	Cubic metres (m3)
Tokelau	TKL	218	2010	Wood fuel	Cubic metres (m3)
Tokelau	TKL	218	2011	Wood fuel	Cubic metres (m3)
Tokelau	TKL	218	2012	Wood fuel	Cubic metres (m3)
Tokelau	TKL	218	2013	Wood fuel	Cubic metres (m3)
Tokelau	TKL	218	2014	Wood fuel	Cubic metres (m3)
Tokelau	TKL	218	2015	Wood fuel	Cubic metres (m3)
Tokelau	TKL	218	2016	Wood fuel	Cubic metres (m3)
Tokelau	TKL	218	2017	Wood fuel	Cubic metres (m3)
Tokelau	TKL	218	2018	Wood fuel	Cubic metres (m3)
Tokelau	TKL	218	2019	Wood fuel	Cubic metres (m3)
Tuvalu	TUV	227	1999	Wood fuel	Cubic metres (m3)
Tuvalu	TUV	227	2000	Wood fuel	Cubic metres (m3)
Tuvalu	TUV	227	2001	Wood fuel	Cubic metres (m3)
Tuvalu	TUV	227	2002	Wood fuel	Cubic metres (m3)
Tuvalu	TUV	227	2003	Wood fuel	Cubic metres (m3)
Tuvalu	TUV	227	2004	Wood fuel	Cubic metres (m3)
Tuvalu	TUV	227	2005	Wood fuel	Cubic metres (m3)
Tuvalu	TUV	227	2006	Wood fuel	Cubic metres (m3)
Tuvalu	TUV	227	2007	Wood fuel	Cubic metres (m3)
Tuvalu	TUV	227	2008	Wood fuel	Cubic metres (m3)
Tuvalu	TUV	227	2009	Wood fuel	Cubic metres (m3)
Tuvalu	TUV	227	2010	Wood fuel	Cubic metres (m3)
Tuvalu	TUV	227	2011	Wood fuel	Cubic metres (m3)
Tuvalu	TUV	227	2012	Wood fuel	Cubic metres (m3)
Tuvalu	TUV	227	2013	Wood fuel	Cubic metres (m3)
Tuvalu	TUV	227	2014	Wood fuel	Cubic metres (m3)
Tuvalu	TUV	227	2015	Wood fuel	Cubic metres (m3)
Tuvalu	TUV	227	2016	Wood fuel	Cubic metres (m3)
Tuvalu	TUV	227	2017	Wood fuel	Cubic metres (m3)
Tuvalu	TUV	227	2018	Wood fuel	Cubic metres (m3)
Tuvalu	TUV	227	2019	Wood fuel	Cubic metres (m3)
Western Sahara	ESH	205	1999	Wood fuel	Cubic metres (m3)
Western Sahara	ESH	205	2000	Wood fuel	Cubic metres (m3)
Western Sahara	ESH	205	2001	Wood fuel	Cubic metres (m3)
Western Sahara	ESH	205	2002	Wood fuel	Cubic metres (m3)
Western Sahara	ESH	205	2003	Wood fuel	Cubic metres (m3)
Western Sahara	ESH	205	2004	Wood fuel	Cubic metres (m3)
Western Sahara	ESH	205	2005	Wood fuel	Cubic metres (m3)
Western Sahara	ESH	205	2006	Wood fuel	Cubic metres (m3)
Western Sahara	ESH	205	2007	Wood fuel	Cubic metres (m3)
Western Sahara	ESH	205	2008	Wood fuel	Cubic metres (m3)
Western Sahara	ESH	205	2009	Wood fuel	Cubic metres (m3)
Western Sahara	ESH	205	2010	Wood fuel	Cubic metres (m3)
Western Sahara	ESH	205	2011	Wood fuel	Cubic metres (m3)
Western Sahara	ESH	205	2012	Wood fuel	Cubic metres (m3)
Western Sahara	ESH	205	2013	Wood fuel	Cubic metres (m3)
Western Sahara	ESH	205	2014	Wood fuel	Cubic metres (m3)
Western Sahara	ESH	205	2015	Wood fuel	Cubic metres (m3)
Western Sahara	ESH	205	2016	Wood fuel	Cubic metres (m3)
Western Sahara	ESH	205	2017	Wood fuel	Cubic metres (m3)
Western Sahara	ESH	205	2018	Wood fuel	Cubic metres (m3)
Western Sahara	ESH	205	2019	Wood fuel	Cubic metres (m3)
Christmas Island	CXR	42	1999	Charcoal	Metric tonnes
Christmas Island	CXR	42	2000	Charcoal	Metric tonnes
Christmas Island	CXR	42	2001	Charcoal	Metric tonnes
Christmas Island	CXR	42	2002	Charcoal	Metric tonnes
Christmas Island	CXR	42	2003	Charcoal	Metric tonnes
Christmas Island	CXR	42	2004	Charcoal	Metric tonnes
Christmas Island	CXR	42	2005	Charcoal	Metric tonnes
Christmas Island	CXR	42	2006	Charcoal	Metric tonnes
Christmas Island	CXR	42	2007	Charcoal	Metric tonnes
Christmas Island	CXR	42	2008	Charcoal	Metric tonnes
Christmas Island	CXR	42	2009	Charcoal	Metric tonnes
Christmas Island	CXR	42	2010	Charcoal	Metric tonnes
Christmas Island	CXR	42	2011	Charcoal	Metric tonnes
Christmas Island	CXR	42	2012	Charcoal	Metric tonnes
Christmas Island	CXR	42	2013	Charcoal	Metric tonnes
Christmas Island	CXR	42	2014	Charcoal	Metric tonnes
Christmas Island	CXR	42	2015	Charcoal	Metric tonnes
Christmas Island	CXR	42	2016	Charcoal	Metric tonnes
Christmas Island	CXR	42	2017	Charcoal	Metric tonnes
Christmas Island	CXR	42	2018	Charcoal	Metric tonnes
Christmas Island	CXR	42	2019	Charcoal	Metric tonnes
Cook Islands	COK	47	1999	Charcoal	Metric tonnes
Cook Islands	COK	47	2000	Charcoal	Metric tonnes
Cook Islands	COK	47	2001	Charcoal	Metric tonnes
Cook Islands	COK	47	2002	Charcoal	Metric tonnes
Cook Islands	COK	47	2003	Charcoal	Metric tonnes
Cook Islands	COK	47	2004	Charcoal	Metric tonnes
Cook Islands	COK	47	2005	Charcoal	Metric tonnes
Cook Islands	COK	47	2006	Charcoal	Metric tonnes
Cook Islands	COK	47	2007	Charcoal	Metric tonnes
Cook Islands	COK	47	2008	Charcoal	Metric tonnes
Cook Islands	COK	47	2009	Charcoal	Metric tonnes
Cook Islands	COK	47	2010	Charcoal	Metric tonnes
Cook Islands	COK	47	2011	Charcoal	Metric tonnes
Cook Islands	COK	47	2012	Charcoal	Metric tonnes
Cook Islands	COK	47	2013	Charcoal	Metric tonnes
Cook Islands	COK	47	2014	Charcoal	Metric tonnes
Cook Islands	COK	47	2015	Charcoal	Metric tonnes
Cook Islands	COK	47	2016	Charcoal	Metric tonnes
Cook Islands	COK	47	2017	Charcoal	Metric tonnes
Cook Islands	COK	47	2018	Charcoal	Metric tonnes
Cook Islands	COK	47	2019	Charcoal	Metric tonnes
Curaçao	CUW	279	1999	Charcoal	Metric tonnes
Curaçao	CUW	279	2000	Charcoal	Metric tonnes
Curaçao	CUW	279	2001	Charcoal	Metric tonnes
Curaçao	CUW	279	2002	Charcoal	Metric tonnes
Curaçao	CUW	279	2003	Charcoal	Metric tonnes
Curaçao	CUW	279	2004	Charcoal	Metric tonnes
Curaçao	CUW	279	2005	Charcoal	Metric tonnes
Curaçao	CUW	279	2006	Charcoal	Metric tonnes
Curaçao	CUW	279	2007	Charcoal	Metric tonnes
Curaçao	CUW	279	2008	Charcoal	Metric tonnes
Curaçao	CUW	279	2009	Charcoal	Metric tonnes
Curaçao	CUW	279	2010	Charcoal	Metric tonnes
Curaçao	CUW	279	2011	Charcoal	Metric tonnes
Curaçao	CUW	279	2012	Charcoal	Metric tonnes
Curaçao	CUW	279	2013	Charcoal	Metric tonnes
Curaçao	CUW	279	2014	Charcoal	Metric tonnes
Curaçao	CUW	279	2015	Charcoal	Metric tonnes
Curaçao	CUW	279	2016	Charcoal	Metric tonnes
Curaçao	CUW	279	2017	Charcoal	Metric tonnes
Curaçao	CUW	279	2018	Charcoal	Metric tonnes
Curaçao	CUW	279	2019	Charcoal	Metric tonnes
Faroe Islands	FRO	64	1999	Charcoal	Metric tonnes
Faroe Islands	FRO	64	2000	Charcoal	Metric tonnes
Faroe Islands	FRO	64	2001	Charcoal	Metric tonnes
Faroe Islands	FRO	64	2002	Charcoal	Metric tonnes
Faroe Islands	FRO	64	2003	Charcoal	Metric tonnes
Faroe Islands	FRO	64	2004	Charcoal	Metric tonnes
Faroe Islands	FRO	64	2005	Charcoal	Metric tonnes
Faroe Islands	FRO	64	2006	Charcoal	Metric tonnes
Faroe Islands	FRO	64	2007	Charcoal	Metric tonnes
Faroe Islands	FRO	64	2008	Charcoal	Metric tonnes
Faroe Islands	FRO	64	2009	Charcoal	Metric tonnes	0	0	0
Faroe Islands	FRO	64	2010	Charcoal	Metric tonnes	0	0	0
Faroe Islands	FRO	64	2011	Charcoal	Metric tonnes	0	0	0
Faroe Islands	FRO	64	2012	Charcoal	Metric tonnes	0	0	0
Faroe Islands	FRO	64	2013	Charcoal	Metric tonnes	0	0	0
Faroe Islands	FRO	64	2014	Charcoal	Metric tonnes	0	0	0
Faroe Islands	FRO	64	2015	Charcoal	Metric tonnes	0	0	0
Faroe Islands	FRO	64	2016	Charcoal	Metric tonnes	0	0	0
Faroe Islands	FRO	64	2017	Charcoal	Metric tonnes	0	0	0
Faroe Islands	FRO	64	2018	Charcoal	Metric tonnes	0	0	0
Faroe Islands	FRO	64	2019	Charcoal	Metric tonnes	0	0	0
Gibraltar	GIB	82	1999	Charcoal	Metric tonnes
Gibraltar	GIB	82	2000	Charcoal	Metric tonnes
Gibraltar	GIB	82	2001	Charcoal	Metric tonnes
Gibraltar	GIB	82	2002	Charcoal	Metric tonnes
Gibraltar	GIB	82	2003	Charcoal	Metric tonnes
Gibraltar	GIB	82	2004	Charcoal	Metric tonnes
Gibraltar	GIB	82	2005	Charcoal	Metric tonnes
Gibraltar	GIB	82	2006	Charcoal	Metric tonnes
Gibraltar	GIB	82	2007	Charcoal	Metric tonnes
Gibraltar	GIB	82	2008	Charcoal	Metric tonnes
Gibraltar	GIB	82	2009	Charcoal	Metric tonnes	0	0
Gibraltar	GIB	82	2010	Charcoal	Metric tonnes	0	0
Gibraltar	GIB	82	2011	Charcoal	Metric tonnes	0	0
Gibraltar	GIB	82	2012	Charcoal	Metric tonnes	0	0
Gibraltar	GIB	82	2013	Charcoal	Metric tonnes	0	0
Gibraltar	GIB	82	2014	Charcoal	Metric tonnes	0	0
Gibraltar	GIB	82	2015	Charcoal	Metric tonnes	0	0
Gibraltar	GIB	82	2016	Charcoal	Metric tonnes	0	0
Gibraltar	GIB	82	2017	Charcoal	Metric tonnes	0	0
Gibraltar	GIB	82	2018	Charcoal	Metric tonnes	0	0
Gibraltar	GIB	82	2019	Charcoal	Metric tonnes	0	0
Greenland	GRL	85	1999	Charcoal	Metric tonnes
Greenland	GRL	85	2000	Charcoal	Metric tonnes
Greenland	GRL	85	2001	Charcoal	Metric tonnes
Greenland	GRL	85	2002	Charcoal	Metric tonnes
Greenland	GRL	85	2003	Charcoal	Metric tonnes
Greenland	GRL	85	2004	Charcoal	Metric tonnes
Greenland	GRL	85	2005	Charcoal	Metric tonnes
Greenland	GRL	85	2006	Charcoal	Metric tonnes
Greenland	GRL	85	2007	Charcoal	Metric tonnes
Greenland	GRL	85	2008	Charcoal	Metric tonnes
Greenland	GRL	85	2009	Charcoal	Metric tonnes
Greenland	GRL	85	2010	Charcoal	Metric tonnes
Greenland	GRL	85	2011	Charcoal	Metric tonnes
Greenland	GRL	85	2012	Charcoal	Metric tonnes
Greenland	GRL	85	2013	Charcoal	Metric tonnes
Greenland	GRL	85	2014	Charcoal	Metric tonnes
Greenland	GRL	85	2015	Charcoal	Metric tonnes
Greenland	GRL	85	2016	Charcoal	Metric tonnes
Greenland	GRL	85	2017	Charcoal	Metric tonnes
Greenland	GRL	85	2018	Charcoal	Metric tonnes
Greenland	GRL	85	2019	Charcoal	Metric tonnes
Iceland	ISL	99	1999	Charcoal	Metric tonnes
Iceland	ISL	99	2000	Charcoal	Metric tonnes	0	0	0
Iceland	ISL	99	2001	Charcoal	Metric tonnes	0	0	0
Iceland	ISL	99	2002	Charcoal	Metric tonnes	0	0	0
Iceland	ISL	99	2003	Charcoal	Metric tonnes	0	0	0
Iceland	ISL	99	2004	Charcoal	Metric tonnes	0	0	0
Iceland	ISL	99	2005	Charcoal	Metric tonnes	0	0	0
Iceland	ISL	99	2006	Charcoal	Metric tonnes	0	0	0
Iceland	ISL	99	2007	Charcoal	Metric tonnes	0	0	0
Iceland	ISL	99	2008	Charcoal	Metric tonnes	0	0	0
Iceland	ISL	99	2009	Charcoal	Metric tonnes	0	0	0
Iceland	ISL	99	2010	Charcoal	Metric tonnes	0	0	0
Iceland	ISL	99	2011	Charcoal	Metric tonnes	0	0	0
Iceland	ISL	99	2012	Charcoal	Metric tonnes	0	0	0
Iceland	ISL	99	2013	Charcoal	Metric tonnes	0	0	0
Iceland	ISL	99	2014	Charcoal	Metric tonnes	0	0	0
Iceland	ISL	99	2015	Charcoal	Metric tonnes	0	0	0
Iceland	ISL	99	2016	Charcoal	Metric tonnes	0	0	0
Iceland	ISL	99	2017	Charcoal	Metric tonnes	0	0	0
Iceland	ISL	99	2018	Charcoal	Metric tonnes	0	0	0
Iceland	ISL	99	2019	Charcoal	Metric tonnes	0	0	0
Malta	MLT	134	1999	Charcoal	Metric tonnes
Malta	MLT	134	2000	Charcoal	Metric tonnes
Malta	MLT	134	2001	Charcoal	Metric tonnes
Malta	MLT	134	2002	Charcoal	Metric tonnes
Malta	MLT	134	2003	Charcoal	Metric tonnes	0	0	0
Malta	MLT	134	2004	Charcoal	Metric tonnes	0	0	0
Malta	MLT	134	2005	Charcoal	Metric tonnes	0	0	0
Malta	MLT	134	2006	Charcoal	Metric tonnes	0	0	0
Malta	MLT	134	2007	Charcoal	Metric tonnes	0	0	0
Malta	MLT	134	2008	Charcoal	Metric tonnes	0	0	0
Malta	MLT	134	2009	Charcoal	Metric tonnes	0	0	0
Malta	MLT	134	2010	Charcoal	Metric tonnes	0	0	0
Malta	MLT	134	2011	Charcoal	Metric tonnes	0	0	0
Malta	MLT	134	2012	Charcoal	Metric tonnes	0	0	0
Malta	MLT	134	2013	Charcoal	Metric tonnes	0	0	0
Malta	MLT	134	2014	Charcoal	Metric tonnes	0	0	0
Malta	MLT	134	2015	Charcoal	Metric tonnes	0	0	0
Malta	MLT	134	2016	Charcoal	Metric tonnes	0	0	0
Malta	MLT	134	2017	Charcoal	Metric tonnes	0	0	0
Malta	MLT	134	2018	Charcoal	Metric tonnes	0	0	0
Malta	MLT	134	2019	Charcoal	Metric tonnes	0	0	0
Marshall Islands	MHL	127	1999	Charcoal	Metric tonnes
Marshall Islands	MHL	127	2000	Charcoal	Metric tonnes
Marshall Islands	MHL	127	2001	Charcoal	Metric tonnes
Marshall Islands	MHL	127	2002	Charcoal	Metric tonnes
Marshall Islands	MHL	127	2003	Charcoal	Metric tonnes
Marshall Islands	MHL	127	2004	Charcoal	Metric tonnes
Marshall Islands	MHL	127	2005	Charcoal	Metric tonnes
Marshall Islands	MHL	127	2006	Charcoal	Metric tonnes
Marshall Islands	MHL	127	2007	Charcoal	Metric tonnes
Marshall Islands	MHL	127	2008	Charcoal	Metric tonnes
Marshall Islands	MHL	127	2009	Charcoal	Metric tonnes
Marshall Islands	MHL	127	2010	Charcoal	Metric tonnes
Marshall Islands	MHL	127	2011	Charcoal	Metric tonnes
Marshall Islands	MHL	127	2012	Charcoal	Metric tonnes
Marshall Islands	MHL	127	2013	Charcoal	Metric tonnes
Marshall Islands	MHL	127	2014	Charcoal	Metric tonnes
Marshall Islands	MHL	127	2015	Charcoal	Metric tonnes
Marshall Islands	MHL	127	2016	Charcoal	Metric tonnes
Marshall Islands	MHL	127	2017	Charcoal	Metric tonnes
Marshall Islands	MHL	127	2018	Charcoal	Metric tonnes
Marshall Islands	MHL	127	2019	Charcoal	Metric tonnes
Monaco	MCO	140	1999	Charcoal	Metric tonnes
Monaco	MCO	140	2000	Charcoal	Metric tonnes
Monaco	MCO	140	2001	Charcoal	Metric tonnes
Monaco	MCO	140	2002	Charcoal	Metric tonnes
Monaco	MCO	140	2003	Charcoal	Metric tonnes
Monaco	MCO	140	2004	Charcoal	Metric tonnes
Monaco	MCO	140	2005	Charcoal	Metric tonnes
Monaco	MCO	140	2006	Charcoal	Metric tonnes
Monaco	MCO	140	2007	Charcoal	Metric tonnes
Monaco	MCO	140	2008	Charcoal	Metric tonnes
Monaco	MCO	140	2009	Charcoal	Metric tonnes
Monaco	MCO	140	2010	Charcoal	Metric tonnes
Monaco	MCO	140	2011	Charcoal	Metric tonnes
Monaco	MCO	140	2012	Charcoal	Metric tonnes
Monaco	MCO	140	2013	Charcoal	Metric tonnes
Monaco	MCO	140	2014	Charcoal	Metric tonnes
Monaco	MCO	140	2015	Charcoal	Metric tonnes
Monaco	MCO	140	2016	Charcoal	Metric tonnes
Monaco	MCO	140	2017	Charcoal	Metric tonnes
Monaco	MCO	140	2018	Charcoal	Metric tonnes
Monaco	MCO	140	2019	Charcoal	Metric tonnes
Nauru	NRU	148	1999	Charcoal	Metric tonnes
Nauru	NRU	148	2000	Charcoal	Metric tonnes
Nauru	NRU	148	2001	Charcoal	Metric tonnes
Nauru	NRU	148	2002	Charcoal	Metric tonnes
Nauru	NRU	148	2003	Charcoal	Metric tonnes
Nauru	NRU	148	2004	Charcoal	Metric tonnes
Nauru	NRU	148	2005	Charcoal	Metric tonnes
Nauru	NRU	148	2006	Charcoal	Metric tonnes
Nauru	NRU	148	2007	Charcoal	Metric tonnes
Nauru	NRU	148	2008	Charcoal	Metric tonnes
Nauru	NRU	148	2009	Charcoal	Metric tonnes
Nauru	NRU	148	2010	Charcoal	Metric tonnes
Nauru	NRU	148	2011	Charcoal	Metric tonnes
Nauru	NRU	148	2012	Charcoal	Metric tonnes
Nauru	NRU	148	2013	Charcoal	Metric tonnes
Nauru	NRU	148	2014	Charcoal	Metric tonnes
Nauru	NRU	148	2015	Charcoal	Metric tonnes
Nauru	NRU	148	2016	Charcoal	Metric tonnes
Nauru	NRU	148	2017	Charcoal	Metric tonnes
Nauru	NRU	148	2018	Charcoal	Metric tonnes
Nauru	NRU	148	2019	Charcoal	Metric tonnes
Russian Federation	RUS	185	1999	Charcoal	Metric tonnes	50000	0.000339687	0.00127474
Russian Federation	RUS	185	2000	Charcoal	Metric tonnes	60000	0.000409229	0.00153547
Russian Federation	RUS	185	2001	Charcoal	Metric tonnes	60000	0.000411029	0.00154208
Russian Federation	RUS	185	2002	Charcoal	Metric tonnes	60000	0.000412977	0.0015495
Russian Federation	RUS	185	2003	Charcoal	Metric tonnes	60000	0.000414776	0.00155758
Russian Federation	RUS	185	2004	Charcoal	Metric tonnes	60000	0.000416375	0.00156629
Russian Federation	RUS	185	2005	Charcoal	Metric tonnes	70000	0.000487242	0.00183675
Russian Federation	RUS	185	2006	Charcoal	Metric tonnes	70000	0.000488163	0.00184394
Russian Federation	RUS	185	2007	Charcoal	Metric tonnes	72000	0.00050252	0.00190184
Russian Federation	RUS	185	2008	Charcoal	Metric tonnes	76000	0.000530521	0.00201173
Russian Federation	RUS	185	2009	Charcoal	Metric tonnes	76000	0.000530291	0.00201487
Russian Federation	RUS	185	2010	Charcoal	Metric tonnes	76000	0.000529737	0.00201739
Russian Federation	RUS	185	2011	Charcoal	Metric tonnes	51000	0.000354885	0.00135539
Russian Federation	RUS	185	2012	Charcoal	Metric tonnes	53224	0.000369543	0.00141615
Russian Federation	RUS	185	2013	Charcoal	Metric tonnes	51200	0.000354729	0.00136414
Russian Federation	RUS	185	2014	Charcoal	Metric tonnes	52634	0.000363943	0.00140457
Russian Federation	RUS	185	2015	Charcoal	Metric tonnes	52320	0.000360996	0.00139913
Russian Federation	RUS	185	2016	Charcoal	Metric tonnes	70000	0.000481695	0.00187741
Russian Federation	RUS	185	2017	Charcoal	Metric tonnes	73000	0.000501055	0.00196541
Russian Federation	RUS	185	2018	Charcoal	Metric tonnes	78900	0.000542404	0.00213549
Russian Federation	RUS	185	2019	Charcoal	Metric tonnes	66553	0.000460482	0.00181364
San Marino	SMR	192	1999	Charcoal	Metric tonnes
San Marino	SMR	192	2000	Charcoal	Metric tonnes
San Marino	SMR	192	2001	Charcoal	Metric tonnes
San Marino	SMR	192	2002	Charcoal	Metric tonnes
San Marino	SMR	192	2003	Charcoal	Metric tonnes
San Marino	SMR	192	2004	Charcoal	Metric tonnes
San Marino	SMR	192	2005	Charcoal	Metric tonnes
San Marino	SMR	192	2006	Charcoal	Metric tonnes
San Marino	SMR	192	2007	Charcoal	Metric tonnes
San Marino	SMR	192	2008	Charcoal	Metric tonnes
San Marino	SMR	192	2009	Charcoal	Metric tonnes
San Marino	SMR	192	2010	Charcoal	Metric tonnes
San Marino	SMR	192	2011	Charcoal	Metric tonnes
San Marino	SMR	192	2012	Charcoal	Metric tonnes
San Marino	SMR	192	2013	Charcoal	Metric tonnes
San Marino	SMR	192	2014	Charcoal	Metric tonnes
San Marino	SMR	192	2015	Charcoal	Metric tonnes
San Marino	SMR	192	2016	Charcoal	Metric tonnes
San Marino	SMR	192	2017	Charcoal	Metric tonnes
San Marino	SMR	192	2018	Charcoal	Metric tonnes
San Marino	SMR	192	2019	Charcoal	Metric tonnes
Tokelau	TKL	218	1999	Charcoal	Metric tonnes
Tokelau	TKL	218	2000	Charcoal	Metric tonnes
Tokelau	TKL	218	2001	Charcoal	Metric tonnes
Tokelau	TKL	218	2002	Charcoal	Metric tonnes
Tokelau	TKL	218	2003	Charcoal	Metric tonnes
Tokelau	TKL	218	2004	Charcoal	Metric tonnes
Tokelau	TKL	218	2005	Charcoal	Metric tonnes
Tokelau	TKL	218	2006	Charcoal	Metric tonnes
Tokelau	TKL	218	2007	Charcoal	Metric tonnes
Tokelau	TKL	218	2008	Charcoal	Metric tonnes
Tokelau	TKL	218	2009	Charcoal	Metric tonnes
Tokelau	TKL	218	2010	Charcoal	Metric tonnes
Tokelau	TKL	218	2011	Charcoal	Metric tonnes
Tokelau	TKL	218	2012	Charcoal	Metric tonnes
Tokelau	TKL	218	2013	Charcoal	Metric tonnes
Tokelau	TKL	218	2014	Charcoal	Metric tonnes
Tokelau	TKL	218	2015	Charcoal	Metric tonnes
Tokelau	TKL	218	2016	Charcoal	Metric tonnes
Tokelau	TKL	218	2017	Charcoal	Metric tonnes
Tokelau	TKL	218	2018	Charcoal	Metric tonnes
Tokelau	TKL	218	2019	Charcoal	Metric tonnes
Tuvalu	TUV	227	1999	Charcoal	Metric tonnes
Tuvalu	TUV	227	2000	Charcoal	Metric tonnes
Tuvalu	TUV	227	2001	Charcoal	Metric tonnes
Tuvalu	TUV	227	2002	Charcoal	Metric tonnes
Tuvalu	TUV	227	2003	Charcoal	Metric tonnes
Tuvalu	TUV	227	2004	Charcoal	Metric tonnes
Tuvalu	TUV	227	2005	Charcoal	Metric tonnes
Tuvalu	TUV	227	2006	Charcoal	Metric tonnes
Tuvalu	TUV	227	2007	Charcoal	Metric tonnes
Tuvalu	TUV	227	2008	Charcoal	Metric tonnes
Tuvalu	TUV	227	2009	Charcoal	Metric tonnes
Tuvalu	TUV	227	2010	Charcoal	Metric tonnes
Tuvalu	TUV	227	2011	Charcoal	Metric tonnes
Tuvalu	TUV	227	2012	Charcoal	Metric tonnes
Tuvalu	TUV	227	2013	Charcoal	Metric tonnes
Tuvalu	TUV	227	2014	Charcoal	Metric tonnes
Tuvalu	TUV	227	2015	Charcoal	Metric tonnes
Tuvalu	TUV	227	2016	Charcoal	Metric tonnes
Tuvalu	TUV	227	2017	Charcoal	Metric tonnes
Tuvalu	TUV	227	2018	Charcoal	Metric tonnes
Tuvalu	TUV	227	2019	Charcoal	Metric tonnes
Western Sahara	ESH	205	1999	Charcoal	Metric tonnes
Western Sahara	ESH	205	2000	Charcoal	Metric tonnes
Western Sahara	ESH	205	2001	Charcoal	Metric tonnes
Western Sahara	ESH	205	2002	Charcoal	Metric tonnes
Western Sahara	ESH	205	2003	Charcoal	Metric tonnes
Western Sahara	ESH	205	2004	Charcoal	Metric tonnes
Western Sahara	ESH	205	2005	Charcoal	Metric tonnes
Western Sahara	ESH	205	2006	Charcoal	Metric tonnes
Western Sahara	ESH	205	2007	Charcoal	Metric tonnes
Western Sahara	ESH	205	2008	Charcoal	Metric tonnes
Western Sahara	ESH	205	2009	Charcoal	Metric tonnes
Western Sahara	ESH	205	2010	Charcoal	Metric tonnes
Western Sahara	ESH	205	2011	Charcoal	Metric tonnes
Western Sahara	ESH	205	2012	Charcoal	Metric tonnes
Western Sahara	ESH	205	2013	Charcoal	Metric tonnes
Western Sahara	ESH	205	2014	Charcoal	Metric tonnes
Western Sahara	ESH	205	2015	Charcoal	Metric tonnes
Western Sahara	ESH	205	2016	Charcoal	Metric tonnes
Western Sahara	ESH	205	2017	Charcoal	Metric tonnes
Western Sahara	ESH	205	2018	Charcoal	Metric tonnes
Western Sahara	ESH	205	2019	Charcoal	Metric tonnes
